# Supplementary material for: Fatigue and resilience in Master’s and PhD students in the Covid-19 pandemic in Brazil: A cross-sectional study
Source: PLoS One. 2023 Dec 1;18(12):e0295218. doi: 10.1371/journal.pone.0295218 (PMC10691712; doi:10.1371/journal.pone.0295218)
Supplement: S1 Database — (XLSX) [file pone.0295218.s001.xlsx]

## Sheet: Database
record_id	age	sex	Marital status	son	region_of_life	monthly_income	complementary_income	course	knowledge_area	university	program_concept	source_of_income	impact	project_phase	enough_income	income_impact	(Question 1)plans_the_end	(Question 2)problems	(Question 3)depend	(Question 4)interest	(Question 5)lone	(Question 6)proud	(Question 7)accept	(Question 8)friend	(Question 9)several_things	(Question 10)determined	(Question 11)objective	Question 12)things	(Question 13)difficulties	(Question 14)disciplined	(Question 15)interest_things	(Question 16)laugh	(Question 17)belief	(Question 18)emergency	(Question 19)situation_in_several_ways	(Question 20)do_things	(Question 21)meaningful_life	Question 22)can_do	(Question 23)output	(Question 24)energy_enough	(Question 25)do_not_like_me	specify_day	specify_week	specify_months	specify_hour	specify_minutes	(Question 2)stress_fatigue_cause	(Question 3)complete_activities	(Question 4)visit
2	39	1	2	1	5	2	1	2	4	1	2	3	2	2	1	1	3	6	5	4	5	6	5	5	4	6	3	4	4	5	5	5	5	5	5	3	6	3	5	4	5	99999	99999	99999	99999	99999	3	3	4
3	33	1	1	1	5	3	1	2	4	1	3	1	2	1	2	1	6	6	6	7	6	7	2	6	4	7	2	5	7	6	7	7	7	7	6	7	6	4	6	7	5	99999	99999	3	99999	99999	6	8	8
5	26	2	2	1	5	2	2	2	4	1	2	3	2	1	1	2	4	5	6	6	6	7	3	5	5	7	1	4	7	3	5	4	3	7	7	7	7	4	5	3	7	99999	99999	5	99999	99999	7	8	8
6	25	2	1	1	5	1	1	1	4	1	3	3	2	2	1	2	7	7	7	7	7	7	5	7	6	7	1	7	6	6	6	5	7	7	6	6	7	5	6	6	7	99999	99999	99999	99999	99999	0	0	0
9	31	1	2	1	4	2	1	1	4	1	1	1	2	1	1	2	3	7	4	7	7	7	4	4	3	7	1	5	5	3	7	7	4	7	4	5	7	6	5	2	6	99999	99999	3	99999	99999	7	10	8
10	31	1	2	1	5	2	1	2	4	1	3	3	2	2	1	1	5	6	5	6	6	5	4	4	5	6	2	1	5	2	4	5	5	6	6	6	7	2	5	3	4	99999	99999	3	99999	99999	6	8	7
11	39	1	1	2	5	2	1	2	4	1	2	1	2	2	1	1	5	5	6	6	4	7	5	4	2	5	1	7	6	6	5	3	5	5	7	5	7	7	6	3	7	99999	99999	12	99999	99999	10	7	6
12	48	1	2	2	4	3	2	2	4	1	2	1	1	99999	2	1	6	7	6	7	7	7	5	7	6	7	4	6	7	5	6	6	6	6	6	5	6	3	6	6	7	99999	99999	30	99999	99999	4	4	8
14	56	1	1	1	5	3	1	1	4	1	3	1	2	1	2	1	5	4	5	7	6	5	3	3	4	5	3	2	3	4	4	4	5	5	4	7	5	2	3	5	4	99999	99999	99999	03:00:00	99999	6	7	5
16	32	1	1	1	4	2	1	2	1	1	3	1	2	1	2	1	5	7	5	7	4	7	6	7	4	7	3	6	5	6	6	7	6	6	5	4	7	7	6	6	7	99999	9	99999	99999	99999	6	5	3
19	38	1	1	2	4	2	1	2	4	1	2	1	1	99999	1	2	5	6	7	6	3	6	4	5	5	6	2	4	4	4	6	5	6	5	4	6	7	5	5	5	6	99999	99999	7	99999	99999	6	8	8
20	45	1	2	2	2	2	1	2	4	1	2	1	2	2	1	2	7	4	1	3	2	4	1	1	1	3	3	4	1	4	4	2	2	5	2	7	1	3	3	1	1	99999	100	99999	99999	99999	10	10	10
21	36	1	1	2	5	3	1	1	7	1	2	1	2	1	2	1	6	6	6	6	7	5	5	6	5	6	2	5	6	6	6	5	5	6	5	6	7	7	5	5	6	99999	99999	6	99999	99999	6	5	5
22	29	1	1	1	5	2	1	2	4	1	2	3	2	2	1	1	6	6	6	7	7	7	5	6	6	6	1	4	5	5	5	6	6	6	6	6	7	4	6	5	6	99999	99999	2	99999	99999	7	7	6
23	42	1	1	1	5	2	1	2	4	1	3	1	1	99999	1	2	6	7	7	5	7	7	3	6	5	6	2	4	6	7	6	5	7	6	3	6	7	5	6	6	5	6	99999	99999	99999	99999	1	4	8
24	27	1	2	1	5	1	1	1	1	1	3	3	1	99999	1	1	7	7	7	7	7	7	4	7	4	7	1	6	7	4	6	7	7	7	7	7	7	7	7	7	3	7	99999	99999	99999	99999	2	7	7
25	41	1	1	1	5	2	1	2	4	2	2	1	2	1	1	1	6	6	7	7	7	7	1	3	4	5	5	6	5	6	6	6	5	7	7	5	7	7	5	6	6	99999	99999	99999	99999	99999	0	5	5
27	28	2	1	1	2	1	2	2	5	1	2	3	2	2	2	1	4	7	5	5	7	3	1	6	5	3	4	1	5	5	2	6	1	1	6	7	1	7	3	2	7	99999	6	99999	99999	99999	8	7	8
28	48	1	1	1	5	3	1	2	4	2	1	1	1	99999	1	1	7	7	7	5	7	7	4	7	7	7	2	2	7	6	7	7	7	7	7	3	5	2	7	7	7	99999	1	99999	99999	99999	7	9	5
29	34	1	1	1	2	1	1	1	8	1	2	1	2	3	2	1	3	3	1	7	7	7	1	1	1	3	1	7	1	1	1	1	1	4	1	7	1	7	1	1	7	99999	99999	4	99999	99999	9	9	10
30	28	1	2	1	4	1	1	1	5	1	2	3	2	2	1	2	4	6	7	5	7	3	1	3	6	6	2	5	6	4	4	5	5	6	4	5	1	2	5	3	6	99999	99999	16	99999	99999	10	8	10
31	41	1	1	1	5	3	1	2	4	1	3	1	1	99999	2	1	7	7	7	7	7	7	4	6	5	7	2	7	7	5	6	6	7	7	7	7	7	7	7	5	5	99999	99999	99999	99999	99999	10	10	6
33	28	2	1	1	5	2	1	2	3	1	2	3	2	2	2	1	6	6	6	7	7	7	4	7	6	7	1	5	6	6	6	7	6	6	7	7	7	7	5	6	7	99999	2	99999	99999	99999	1	5	5
35	29	1	2	1	2	1	1	2	5	1	2	3	2	2	1	2	7	7	5	7	7	7	4	6	7	7	1	2	7	7	7	6	7	7	5	5	7	4	6	7	5	99999	1	99999	99999	99999	7	7	7
36	47	1	1	2	5	3	1	2	4	1	2	1	2	1	1	2	6	6	6	6	3	6	4	6	4	6	1	3	5	5	4	3	3	6	6	6	6	3	4	4	4	99999	99999	6	99999	99999	10	6	10
37	26	1	2	1	4	1	1	1	6	1	2	2	2	2	2	2	1	2	1	7	6	4	2	3	2	2	3	6	5	2	1	6	1	2	2	6	5	2	3	1	6	99999	4	99999	99999	99999	6	10	10
39	24	1	1	1	5	1	1	1	4	1	3	3	2	2	2	1	4	6	7	6	6	4	2	4	2	4	1	4	5	1	5	5	2	2	3	6	4	3	4	2	4	99999	3	99999	99999	99999	5	7	6
44	31	1	1	2	4	2	1	2	6	1	2	3	2	4	2	1	3	3	4	5	2	7	2	6	7	7	3	1	6	4	3	5	6	7	4	5	2	4	4	2	2	99999	99999	99999	99999	99999	10	10	10
45	31	1	1	1	4	1	1	1	5	1	2	3	2	2	1	1	4	3	1	7	5	2	1	1	3	5	2	4	4	3	4	7	2	7	4	6	1	4	5	2	1	99999	99999	5	99999	99999	9	10	8
46	34	1	1	2	5	1	1	1	1	1	2	3	2	2	1	2	7	7	3	7	1	7	1	5	7	7	1	3	5	7	7	4	5	7	7	7	6	3	6	6	7	99999	99999	99999	99999	99999	10	10	10
47	51	1	2	1	5	3	1	2	4	1	3	1	2	2	1	1	5	5	6	7	5	6	3	4	5	7	1	3	5	3	5	5	5	7	6	5	6	3	5	5	5	99999	99999	36	99999	99999	8	7	7
49	35	2	2	1	5	1	1	2	4	1	2	3	2	2	1	1	5	6	7	6	7	7	4	5	5	4	2	4	5	4	4	2	3	4	7	5	4	5	6	2	7	99999	99999	4	99999	99999	6	7	8
50	36	1	1	1	4	1	1	2	7	1	3	3	2	2	1	1	6	6	4	5	6	7	3	2	5	5	2	6	5	3	3	5	4	6	6	4	4	4	4	4	4	99999	99999	7	99999	99999	8	10	8
51	33	1	1	1	4	3	1	1	9	1	1	1	2	4	2	1	6	4	3	5	3	5	1	4	3	6	5	3	4	5	5	3	3	5	5	7	5	5	6	4	2	99999	99999	4	99999	99999	4	7	7
52	26	1	2	1	4	3	1	2	4	1	2	2	2	4	1	2	5	4	5	5	5	6	2	6	5	6	3	3	4	4	3	5	5	5	6	6	4	3	4	2	6	99999	99999	3	99999	99999	8	8	7
53	26	1	1	1	4	2	1	2	7	1	2	3	1	99999	2	1	6	7	5	5	5	6	1	3	4	6	4	5	5	5	4	4	3	6	5	6	4	4	7	5	1	99999	99999	5	99999	99999	6	5	8
55	26	1	1	1	5	1	2	1	1	1	3	3	2	2	2	1	6	6	6	6	4	7	3	7	5	6	4	6	6	5	5	6	6	7	7	6	7	6	6	6	6	99999	99999	5	99999	99999	9	10	9
56	38	1	2	2	5	2	2	1	6	2	2	3	2	1	1	1	7	7	4	7	1	7	1	7	7	7	1	7	4	4	4	4	4	4	7	1	7	1	4	4	7	99999	99999	4	99999	99999	10	10	10
57	54	2	1	2	2	2	1	1	6	1	2	1	2	2	1	2	5	6	5	7	6	7	3	5	7	7	6	6	5	6	7	6	6	7	6	5	7	5	7	5	7	99999	99999	10	99999	99999	8	10	8
59	31	2	2	1	5	1	1	2	4	1	3	3	2	2	1	1	5	5	7	6	7	7	3	5	3	5	2	5	1	3	4	6	5	6	5	7	6	4	5	5	7	99999	99999	3	99999	99999	8	10	10
60	22	2	2	1	4	1	1	1	4	1	2	3	1	99999	1	1	6	3	6	6	6	4	1	1	5	4	4	2	1	5	2	1	1	6	5	6	1	3	4	1	6	99999	99999	3	99999	99999	10	8	10
61	57	1	1	2	4	3	1	1	4	1	2	1	2	2	2	1	6	5	5	7	4	6	2	5	3	3	2	4	3	6	6	3	6	7	6	5	6	5	6	6	5	99999	99999	3	99999	99999	8	8	8
65	53	1	1	2	4	3	1	1	7	2	2	1	1	99999	2	1	3	3	4	3	4	3	5	5	4	3	4	6	6	4	5	6	4	6	6	5	6	5	5	4	6	99999	99999	99999	99999	99999	3	2	3
66	37	1	2	2	5	1	1	2	7	1	2	1	2	3	1	2	5	6	5	6	7	7	4	5	5	6	2	6	6	6	6	6	6	6	6	6	5	5	5	5	5	6	99999	99999	99999	99999	4	6	6
67	28	2	2	1	4	2	1	2	9	1	2	3	2	4	1	1	6	7	6	7	7	7	1	5	7	7	7	7	4	7	6	7	6	5	5	7	5	5	4	4	5	99999	99999	120	99999	99999	8	5	9
68	35	1	1	1	4	3	2	2	6	2	2	3	2	4	1	1	6	6	4	6	4	7	5	6	6	7	3	4	5	6	6	7	6	7	6	5	7	4	6	6	5	99999	3	99999	99999	99999	7	7	7
69	23	2	1	1	4	1	1	1	8	1	2	3	2	1	1	2	6	5	3	6	5	5	5	4	2	7	5	1	3	3	4	3	1	6	2	5	3	3	5	1	3	99999	99999	4	99999	99999	8	9	7
70	37	2	1	2	5	2	1	1	2	1	3	1	1	99999	1	2	6	5	6	7	7	7	4	6	7	6	1	5	7	7	7	6	6	7	6	5	7	5	7	6	4	99999	2	99999	99999	99999	6	7	5
71	26	2	2	1	4	1	1	1	6	1	1	3	2	2	2	1	6	6	4	7	7	7	3	6	6	6	5	5	4	4	5	6	4	7	5	6	5	5	6	5	2	99999	99999	99999	99999	99999	7	9	8
78	33	1	1	1	5	3	1	2	6	1	3	1	2	1	2	2	7	6	7	7	7	7	6	7	7	7	3	3	7	7	7	4	6	6	6	6	7	5	6	6	6	99999	8	99999	99999	99999	7	4	7
79	35	1	1	2	5	2	1	1	8	1	2	1	2	2	1	2	4	6	2	3	7	7	4	6	7	4	6	1	7	1	2	7	7	7	6	6	3	1	4	2	5	99999	99999	4	99999	99999	8	7	4
81	30	1	1	1	4	2	1	1	6	1	2	1	2	1	2	2	7	5	7	7	7	7	4	7	7	7	1	5	5	5	6	6	6	6	5	5	7	4	6	6	6	2	99999	99999	99999	99999	5	7	7
86	29	1	2	1	5	1	1	1	3	1	1	3	2	2	2	1	6	6	7	5	6	7	6	6	6	6	2	4	5	5	6	7	5	5	6	5	5	2	4	4	6	99999	99999	99999	03:30:00	99999	5	8	3
87	32	2	2	1	4	2	1	2	5	1	2	3	2	4	1	1	6	6	6	6	6	6	3	6	6	6	3	3	5	6	6	6	6	6	6	5	6	3	5	5	4	99999	99999	99999	99999	99999	6	6	3
88	26	2	1	1	4	1	1	1	6	2	2	4	1	99999	1	2	7	7	7	7	7	7	7	7	7	7	4	4	4	4	7	7	7	7	7	4	7	7	7	7	7	99999	99999	3	99999	99999	6	8	6
91	64	1	1	2	4	1	2	2	6	2	2	3	2	2	2	2	7	7	7	7	7	6	6	7	7	7	1	7	7	6	7	6	6	7	7	6	7	6	6	7	7	99999	99999	99999	99999	99999	0	2	0
92	29	2	1	1	3	3	1	1	7	1	3	1	2	2	2	1	3	5	7	5	7	5	4	5	4	5	2	3	6	3	4	6	5	7	7	5	7	4	6	1	7	99999	99999	99999	99999	99999	9	9	10
96	33	2	2	1	2	1	1	2	7	1	3	3	2	4	1	2	7	7	7	7	7	7	7	5	7	7	1	3	3	7	7	7	7	7	7	7	7	7	7	7	7	99999	99999	99999	99999	99999	1	1	1
99	31	1	1	1	5	2	1	2	3	1	2	1	2	2	1	2	5	6	6	6	7	5	1	5	4	5	3	2	6	6	5	5	3	6	6	7	5	1	5	3	6	99999	99999	18	99999	99999	10	8	7
100	28	1	2	1	5	1	1	1	4	1	3	2	1	99999	1	2	5	6	7	7	6	5	4	4	5	6	5	4	6	5	6	7	5	7	6	5	7	5	5	6	3	99999	99999	2	99999	99999	6	7	1
101	45	1	1	2	3	3	1	2	9	1	2	1	2	2	2	1	6	6	5	6	2	7	4	7	7	7	1	2	3	5	6	6	6	6	6	6	7	5	6	6	5	99999	99999	2	99999	99999	8	9	9
102	58	2	1	2	5	3	1	2	3	1	2	1	2	2	2	1	7	7	4	6	6	7	4	7	7	6	4	4	6	5	5	6	6	6	6	4	7	4	6	7	7	99999	99999	99999	99999	99999	0	0	0
112	34	2	1	1	5	1	2	1	8	1	2	3	2	3	1	2	6	6	7	6	7	7	5	7	4	6	2	5	6	5	5	6	6	5	7	7	6	6	5	5	6	99999	99999	3	99999	99999	3	6	8
113	38	1	2	1	2	2	1	1	6	1	2	1	2	1	2	2	7	6	6	6	7	7	7	6	5	6	4	3	5	6	5	4	5	5	5	5	6	7	6	5	6	99999	99999	10	99999	99999	6	8	7
114	33	1	2	1	5	1	1	1	6	2	1	4	2	1	1	2	7	6	5	7	4	7	2	4	3	6	1	2	1	3	4	5	5	5	5	7	7	5	6	3	1	99999	99999	12	99999	99999	10	10	9
115	56	1	1	2	4	3	1	2	6	2	2	1	2	2	2	2	7	7	7	7	7	7	6	7	7	7	7	4	7	4	7	6	7	7	7	7	7	1	7	7	6	99999	99999	36	99999	99999	7	8	7
116	28	1	1	1	4	1	1	1	8	1	1	1	2	1	1	2	6	3	5	5	5	6	2	1	3	5	2	3	2	3	3	2	2	7	3	2	5	5	3	2	1	99999	99999	4	99999	99999	10	10	10
118	33	1	1	1	4	2	2	1	6	2	2	1	1	99999	2	2	5	6	7	6	6	5	2	6	6	5	2	2	3	4	4	5	3	6	6	7	5	2	6	4	6	99999	99999	4	99999	99999	8	8	8
119	44	2	2	1	4	3	1	1	6	2	2	1	1	99999	2	1	5	3	3	6	6	6	1	5	2	2	3	5	5	2	2	5	2	6	3	2	3	5	3	2	3	365	99999	99999	99999	99999	8	10	7
120	29	1	1	1	5	1	1	1	7	1	3	2	2	2	1	2	2	6	5	7	5	5	2	7	5	6	1	5	5	1	3	6	4	6	4	2	5	2	5	1	4	99999	99999	7	99999	99999	10	10	10
121	26	1	1	1	3	3	1	1	6	1	3	2	2	4	2	1	4	7	2	7	7	5	2	5	4	7	1	3	4	3	5	4	2	6	7	7	7	1	4	2	6	99999	99999	4	99999	99999	8	10	7
122	33	2	2	1	3	1	1	2	9	1	2	2	1	99999	1	2	6	6	7	7	7	7	7	7	5	6	4	7	7	5	5	6	7	7	7	7	7	3	7	6	6	99999	99999	99999	99999	99999	0	0	0
123	37	2	1	1	3	3	1	2	2	1	2	1	2	4	2	1	4	6	7	5	5	7	5	6	4	6	2	6	2	5	5	6	6	7	6	5	7	5	5	5	6	99999	99999	3	99999	99999	6	8	7
124	28	1	2	1	2	3	1	2	7	1	2	1	2	4	2	1	2	3	3	5	4	5	3	3	3	4	5	4	3	2	1	3	2	6	3	5	3	2	3	1	2	99999	99999	6	99999	99999	9	8	9
125	26	2	2	1	4	2	1	1	9	1	2	1	2	1	2	1	6	6	5	6	4	6	6	6	6	6	4	6	4	4	6	7	3	6	6	6	6	5	6	5	6	99999	3	99999	99999	99999	3	7	5
126	48	2	2	2	2	3	1	1	8	1	2	1	2	2	2	1	6	6	6	7	7	7	5	7	3	7	2	6	7	6	6	6	7	7	7	3	7	4	7	7	5	99999	99999	4	99999	99999	4	7	3
127	32	1	2	1	4	1	2	1	1	1	2	3	2	2	1	1	6	6	6	7	7	7	4	7	7	7	1	4	6	6	6	4	7	7	7	6	6	5	6	6	6	99999	99999	6	99999	99999	8	7	7
128	54	1	1	2	5	2	2	1	6	1	1	1	2	1	2	2	3	5	6	7	7	7	3	5	4	4	1	3	6	1	2	6	4	6	5	7	6	5	4	3	3	99999	99999	3	99999	99999	6	7	10
130	24	2	2	1	5	1	1	1	2	1	2	3	1	99999	1	1	6	6	5	7	6	7	2	6	5	7	3	4	5	6	5	6	5	7	5	3	7	5	6	5	6	99999	99999	9	99999	99999	6	5	8
132	28	1	1	1	5	2	1	1	6	1	3	1	2	4	1	2	2	6	4	7	2	5	1	2	5	2	1	5	2	3	2	1	1	1	5	5	5	4	3	2	3	99999	99999	2	99999	99999	8	10	10
134	33	1	1	1	3	1	1	2	7	1	3	3	1	99999	1	1	5	6	5	5	4	5	5	4	4	5	3	4	5	3	5	5	5	6	5	7	6	4	6	2	2	99999	99999	99999	99999	99999	8	10	9
136	32	2	1	1	5	2	1	2	7	1	3	3	2	1	2	1	4	6	6	6	6	4	2	5	6	3	3	2	2	1	5	6	4	5	2	5	5	3	5	2	6	99999	99999	6	99999	99999	9	5	4
137	33	2	1	1	2	3	1	1	1	1	1	1	2	1	2	1	6	5	5	6	2	7	6	6	4	6	6	6	6	6	6	5	6	6	6	7	7	4	5	4	5	99999	99999	3	99999	99999	8	9	8
141	30	1	1	1	3	3	1	2	2	1	2	1	2	2	2	1	7	5	7	7	7	7	3	7	5	7	1	2	5	5	5	2	7	7	3	6	6	4	5	2	7	99999	99999	99999	99999	99999	10	10	10
142	39	1	2	1	5	1	2	1	8	1	1	1	1	99999	2	1	4	4	6	5	7	6	1	4	2	4	1	5	2	5	4	6	5	5	4	3	3	3	5	2	3	99999	99999	12	99999	99999	7	7	10
145	54	1	2	2	4	3	1	2	8	1	2	1	2	3	2	1	6	6	7	7	5	6	2	4	4	5	3	5	5	4	3	6	5	6	7	7	6	7	6	4	3	99999	99999	2	99999	99999	9	10	8
146	29	1	1	1	5	2	1	1	6	1	2	4	2	3	2	2	6	7	7	7	7	7	3	7	7	7	1	5	6	6	7	7	5	7	7	7	7	3	7	4	7	99999	99999	3	99999	99999	6	8	9
147	33	1	1	1	5	2	1	1	7	1	2	3	2	3	1	1	5	6	7	5	7	6	3	6	5	5	2	3	4	5	5	3	5	6	6	4	5	3	5	2	4	3	99999	99999	99999	99999	6	7	6
149	30	1	2	1	5	2	1	2	4	1	2	2	2	2	2	1	5	7	5	7	7	7	5	5	6	6	1	5	5	5	5	6	6	6	6	6	6	6	6	6	5	99999	3	99999	99999	99999	8	10	10
150	30	2	1	1	5	3	1	2	7	1	3	1	2	1	2	1	6	5	6	5	6	6	3	4	6	5	2	2	5	2	3	6	3	6	6	6	5	4	6	5	3	99999	99999	6	99999	99999	7	9	8
151	35	1	2	1	5	2	1	2	6	1	2	3	2	3	1	1	5	6	7	7	7	6	3	3	5	5	1	4	6	4	4	5	3	6	7	7	7	2	6	3	7	99999	99999	8	99999	99999	9	10	10
153	36	1	1	1	3	3	1	2	1	1	2	1	2	2	2	1	7	7	7	7	7	7	5	7	5	7	1	7	5	7	5	7	7	7	5	5	7	7	5	7	5	99999	3	99999	99999	99999	8	10	10
155	45	2	2	2	5	3	1	1	7	1	2	4	2	2	1	1	7	7	6	7	7	7	4	6	6	7	2	5	6	6	7	5	6	6	5	6	6	2	6	5	7	99999	99999	4	99999	99999	7	9	9
156	35	1	1	2	3	3	1	1	2	1	2	1	2	2	2	1	7	5	7	7	7	7	3	6	6	6	3	3	6	5	5	7	6	6	6	6	6	5	6	4	6	99999	99999	18	99999	99999	10	8	7
157	45	1	1	1	4	3	1	1	6	2	2	1	1	99999	2	1	5	6	7	6	7	6	5	7	5	5	4	6	6	5	6	6	6	6	6	6	6	7	6	5	6	99999	99999	2	99999	99999	6	7	5
158	30	1	1	1	5	3	1	2	6	1	2	4	1	99999	2	2	7	7	7	6	7	7	2	7	7	7	2	5	6	7	7	7	7	7	7	6	7	3	6	7	6	99999	99999	99999	99999	99999	0	0	0
159	26	1	1	2	4	1	2	1	7	1	1	1	2	1	1	2	7	6	6	6	6	7	6	3	7	7	6	5	7	7	7	6	5	7	7	7	2	4	6	6	7	99999	99999	99999	99999	99999	10	5	10
164	34	1	1	2	5	3	1	2	6	1	2	1	2	1	2	1	5	6	7	7	6	7	4	7	5	5	1	7	4	5	5	3	5	7	5	6	6	3	5	5	2	99999	99999	5	99999	99999	9	9	8
167	28	2	2	1	3	1	1	2	6	1	2	3	1	99999	1	1	6	6	5	7	5	5	2	6	6	5	2	1	2	4	4	5	5	5	5	5	5	2	6	5	2	99999	3	99999	99999	99999	8	8	3
168	29	1	1	1	5	1	1	2	7	1	3	4	2	2	2	2	6	4	5	6	4	4	3	4	5	6	2	6	4	5	5	6	4	7	7	6	6	5	5	5	3	99999	99999	99999	99999	99999	4	4	2
170	33	1	1	1	5	2	1	2	7	1	2	1	2	2	1	1	5	7	7	7	7	7	3	7	6	5	5	4	5	2	4	5	5	6	6	6	6	3	4	4	4	99999	99999	6	99999	99999	7	9	9
171	24	1	1	1	1	2	1	1	6	1	1	2	2	4	1	1	4	6	5	7	6	7	4	7	6	6	7	5	4	6	5	7	7	7	7	7	5	7	7	3	6	99999	99999	5	99999	99999	6	8	8
172	48	1	2	1	4	2	1	2	8	1	3	1	1	99999	2	1	6	7	7	7	7	7	1	1	1	7	4	1	1	6	4	7	2	7	1	7	4	1	7	2	1	99999	99999	6	99999	99999	10	10	10
173	28	2	2	1	5	1	1	1	6	1	2	3	2	3	1	1	6	5	6	6	3	7	3	6	5	6	3	5	2	6	5	3	5	4	5	5	4	3	5	7	6	99999	3	99999	99999	99999	7	8	3
174	28	1	1	1	5	2	1	2	7	1	3	4	2	1	2	2	4	5	5	6	7	7	5	7	7	5	2	2	5	4	6	7	2	4	7	5	4	4	5	5	3	99999	99999	8	99999	99999	6	7	3
175	23	1	1	1	3	1	1	1	8	1	2	3	2	2	1	1	5	5	1	7	2	6	1	5	2	6	4	4	4	5	6	6	1	6	5	7	7	3	5	1	1	99999	99999	2	99999	99999	9	10	7
178	26	1	2	1	4	1	1	1	2	1	1	3	1	99999	1	2	6	7	6	7	2	7	3	7	5	7	2	7	4	6	5	4	6	7	6	7	7	6	7	4	1	99999	99999	2	99999	99999	10	10	9
179	49	2	1	2	4	3	2	1	2	1	2	1	2	2	1	1	5	7	6	6	5	6	4	6	6	6	7	5	6	6	6	6	7	5	5	5	5	4	5	6	3	99999	3	99999	99999	99999	4	5	8
181	32	1	1	1	2	2	1	1	6	1	2	1	2	3	1	1	2	6	5	6	5	7	1	4	6	5	4	1	3	4	4	6	4	6	4	2	4	3	5	5	3	99999	99999	12	99999	99999	8	10	9
184	29	1	1	1	2	2	1	1	9	1	2	3	2	2	1	1	4	5	5	5	6	6	6	5	5	6	6	5	6	3	3	5	5	6	5	5	5	6	5	4	5	99999	99999	4	99999	99999	10	10	9
185	44	2	2	2	4	3	1	1	6	1	2	4	2	4	1	2	6	5	7	6	4	7	2	7	6	6	2	5	5	2	6	5	7	6	6	6	7	7	6	4	6	99999	99999	4	99999	99999	10	10	10
186	26	1	1	1	4	3	1	1	6	2	2	1	2	1	2	1	5	6	7	6	5	7	3	7	7	7	1	1	4	4	5	6	6	7	7	7	7	3	5	5	3	99999	99999	8	99999	99999	8	10	8
187	24	1	2	1	3	1	1	1	2	1	2	3	2	1	2	1	5	7	6	7	4	7	6	7	3	6	2	7	4	7	6	7	5	7	7	7	7	6	4	2	4	99999	99999	6	99999	99999	7	10	8
188	36	1	1	1	2	1	1	1	9	1	1	2	2	1	2	2	7	7	7	4	7	7	6	6	7	7	1	5	4	7	6	7	5	7	6	6	7	4	6	7	5	99999	99999	6	99999	99999	5	6	10
190	32	2	2	1	2	1	1	1	2	1	2	4	1	99999	1	2	7	7	7	7	7	7	7	7	7	7	1	7	7	7	7	7	7	7	7	7	7	7	7	7	7	99999	99999	99999	99999	0	0	0	0
191	30	1	2	1	5	2	1	1	8	1	3	1	2	2	1	2	6	7	6	7	7	5	6	7	7	7	1	6	6	6	6	5	7	6	6	6	7	6	5	6	6	99999	99999	99999	02:00:00	99999	1	5	2
192	35	1	2	1	2	1	1	1	7	1	1	2	2	3	1	2	5	7	6	6	7	7	4	7	1	3	6	5	1	5	3	3	6	4	4	6	5	5	5	1	3	45	99999	99999	99999	99999	8	10	8
193	27	1	2	1	2	1	1	2	4	1	2	3	2	4	1	1	6	6	5	7	7	7	2	5	3	7	6	7	5	5	6	7	5	6	6	5	7	3	5	6	5	3	99999	99999	99999	99999	7	9	7
194	31	1	1	1	1	2	2	1	6	1	1	2	2	4	1	2	7	6	4	3	3	7	2	7	7	7	5	3	3	6	3	6	6	6	6	6	7	4	5	6	5	2	99999	99999	99999	99999	6	4	6
195	29	2	1	1	5	1	2	1	8	1	2	7	2	4	1	2	5	7	3	6	2	7	4	3	2	6	1	7	7	5	6	7	6	7	6	6	4	2	6	7	7	99999	99999	2	99999	99999	7	7	2
197	30	1	1	1	2	2	1	2	8	1	2	3	2	2	2	1	6	6	4	6	5	6	4	5	4	5	5	7	3	3	6	6	5	7	7	6	5	5	6	5	3	99999	99999	2	99999	99999	6	7	8
199	33	1	1	1	2	2	2	2	5	1	2	3	1	99999	2	1	6	6	4	6	6	7	2	6	4	6	1	7	3	4	5	2	5	6	5	3	5	7	4	1	3	99999	99999	6	99999	99999	6	9	10
200	25	2	1	1	2	3	1	2	8	1	3	2	1	99999	2	1	6	6	6	7	6	7	2	6	6	7	1	2	5	5	7	6	7	5	6	6	6	3	6	6	6	99999	99999	7	99999	99999	8	4	8
201	30	1	2	1	5	1	1	1	4	1	2	4	2	1	1	2	6	4	4	6	6	6	2	3	6	6	2	2	4	7	6	4	3	6	4	6	4	2	5	5	5	99999	99999	36	99999	99999	9	9	9
205	33	1	1	1	5	2	1	1	8	1	3	3	2	1	2	1	5	5	7	7	7	7	5	5	4	4	2	4	5	4	5	6	6	6	7	4	4	6	6	4	6	99999	99999	3	99999	99999	5	6	6
206	32	1	2	2	3	2	1	2	7	1	3	3	2	3	1	1	7	7	6	7	6	6	4	4	6	7	2	3	7	4	6	3	4	7	6	5	6	3	6	6	4	99999	99999	99999	99999	99999	8	10	8
207	27	2	2	1	2	1	2	1	6	1	2	7	1	99999	1	2	6	7	6	7	7	7	2	7	5	5	4	7	5	4	5	7	1	7	5	7	5	7	7	7	7	99999	99999	6	99999	99999	7	9	2
209	36	2	2	1	5	1	1	2	9	1	2	3	2	2	1	1	5	6	5	6	7	6	4	6	7	6	1	4	7	6	6	5	6	7	6	6	6	5	6	6	7	99999	99999	6	99999	99999	5	8	8
211	27	1	1	1	2	1	1	1	2	1	1	3	2	2	1	2	5	6	6	5	4	5	4	5	4	5	2	4	4	4	6	7	6	5	5	2	6	4	5	6	6	99999	99999	3	99999	99999	7	7	5
212	27	1	1	1	2	1	1	2	4	1	2	3	1	99999	1	1	6	7	7	7	7	7	7	7	7	7	1	7	7	7	6	7	7	7	7	4	7	7	7	7	7	99999	99999	2	99999	99999	6	8	0
213	27	1	2	1	2	2	1	2	6	1	2	1	2	2	2	1	6	6	7	6	5	7	6	7	6	6	2	4	7	6	6	7	6	7	6	7	7	4	6	6	7	99999	99999	99999	99999	99999	1	2	0
215	25	2	2	1	2	1	2	1	3	1	1	2	2	2	1	1	3	2	5	2	7	2	6	1	1	1	1	6	4	1	2	6	1	6	5	2	2	2	4	2	7	99999	99999	25	99999	99999	6	7	0
216	29	2	1	1	2	2	1	1	2	1	2	1	2	2	2	2	6	6	5	5	6	5	2	3	6	4	1	3	6	3	4	4	3	5	6	6	3	2	6	2	6	99999	99999	40	99999	99999	7	8	10
218	24	2	1	1	5	1	1	2	6	2	3	3	2	1	2	1	6	4	7	7	7	6	7	7	5	7	1	6	6	7	5	7	6	6	7	7	7	7	6	7	7	99999	99999	4	99999	99999	5	3	7
220	33	1	2	1	5	2	1	2	8	1	3	3	2	2	1	2	6	6	6	6	6	6	4	5	5	6	2	4	4	5	6	6	5	7	5	6	6	4	6	6	4	99999	99999	3	99999	99999	6	5	5
223	25	1	2	1	2	2	2	1	6	1	2	2	2	4	1	2	2	3	4	5	5	4	2	5	2	4	2	5	2	5	2	5	4	2	3	7	3	4	3	2	7	99999	99999	3	99999	99999	8	8	8
224	25	1	1	1	2	1	1	1	3	1	1	2	2	4	2	1	7	7	6	7	7	7	1	5	3	7	1	2	6	7	7	7	6	7	4	6	4	5	6	5	7	99999	5	99999	99999	99999	9	6	9
225	26	2	2	1	2	1	2	1	4	1	2	3	1	99999	2	1	5	3	7	7	7	7	3	5	6	4	1	4	6	5	6	7	2	6	7	7	7	3	6	5	5	99999	99999	4	99999	99999	4	7	6
226	36	2	1	2	2	1	1	2	9	1	2	3	2	2	1	1	5	5	7	6	6	6	2	6	6	6	2	6	6	6	6	6	2	7	6	6	1	2	6	4	6	99999	99999	20	99999	99999	7	8	10
227	37	1	1	1	5	3	1	2	8	1	3	1	2	4	2	1	6	5	4	7	6	7	5	5	5	6	1	2	2	7	6	6	6	6	3	6	6	2	5	6	3	99999	99999	2	99999	99999	7	9	6
228	27	2	1	2	2	2	1	1	4	1	1	1	2	2	2	2	6	5	7	6	7	7	3	4	6	6	2	5	4	6	6	7	6	6	6	6	7	4	4	7	2	99999	99999	5	99999	99999	9	10	10
230	30	1	1	1	2	1	1	1	7	1	2	1	2	2	1	2	7	5	4	7	7	7	3	4	6	5	1	4	4	3	6	7	4	7	4	6	5	7	3	3	1	99999	99999	7	99999	99999	9	10	10
231	27	2	2	1	2	1	2	1	9	1	1	7	2	1	1	2	4	5	5	5	7	6	6	5	3	4	4	7	3	3	7	7	4	6	7	5	7	3	5	2	7	99999	99999	6	99999	99999	9	8	0
232	36	1	2	1	3	1	1	1	7	1	2	2	2	2	1	1	4	4	6	7	4	6	3	3	6	6	4	6	3	2	4	4	4	5	6	5	4	4	5	4	6	99999	3	99999	99999	99999	7	9	9
233	27	2	2	1	2	1	1	1	1	1	2	3	2	3	2	1	5	5	6	5	6	7	3	4	4	4	1	4	6	5	4	6	6	6	5	4	7	5	4	5	4	99999	3	99999	99999	99999	8	10	10
234	25	1	2	1	2	1	2	1	7	1	2	1	2	3	1	2	2	7	4	7	6	7	1	3	2	4	1	2	3	1	2	5	3	6	5	5	2	3	5	1	3	99999	99999	24	99999	99999	10	10	10
235	28	2	1	1	4	1	2	2	7	2	3	3	2	4	2	2	5	5	5	6	7	4	4	5	4	4	4	4	6	5	4	5	4	4	5	4	4	2	4	4	6	99999	2	99999	99999	99999	4	6	4
236	23	1	1	1	2	1	1	1	1	1	1	2	1	99999	1	2	5	5	6	7	7	7	5	6	3	6	1	4	6	5	4	6	5	4	4	7	6	6	6	4	2	99999	99999	99999	99999	99999	4	9	6
237	36	2	2	1	4	1	1	2	7	1	2	3	2	3	1	2	4	6	7	6	6	7	1	6	5	5	1	3	6	2	3	7	5	6	7	6	7	7	5	4	7	99999	99999	6	99999	99999	8	10	6
244	23	2	2	1	2	1	1	1	2	1	2	3	2	4	2	1	6	6	5	7	7	7	5	7	2	6	7	6	2	6	6	3	3	2	2	6	4	4	5	4	6	99999	99999	5	99999	99999	3	5	1
245	25	2	1	1	5	1	1	1	2	1	1	1	2	1	2	1	5	6	6	5	7	6	3	4	3	5	2	4	5	5	6	6	5	5	4	6	4	4	4	3	4	365	99999	99999	99999	99999	10	10	10
247	40	1	1	1	3	2	1	1	6	1	1	1	2	2	2	1	4	3	3	4	6	4	3	2	3	3	5	3	2	2	3	4	3	4	3	6	3	5	4	5	5	99999	99999	4	99999	99999	8	7	9
250	32	1	1	1	4	1	1	1	6	1	2	3	2	1	1	2	2	7	6	7	2	7	1	1	1	4	2	4	7	1	1	3	5	7	2	6	7	1	3	1	7	99999	99999	5	99999	99999	10	9	9
253	42	1	2	2	2	2	1	2	6	1	2	1	2	1	2	1	6	6	6	6	6	6	3	6	5	6	1	5	5	4	6	6	6	6	6	6	6	4	5	5	6	99999	99999	13	99999	99999	8	9	3
255	32	2	2	1	2	1	1	2	7	1	2	3	1	99999	1	2	2	2	2	5	6	6	1	2	1	4	4	2	3	2	3	5	4	6	5	7	4	6	5	2	4	99999	99999	3	99999	99999	8	7	3
256	49	2	1	2	2	3	1	1	2	1	2	1	2	3	2	1	6	6	5	6	4	7	5	6	5	6	5	4	4	5	6	6	6	6	5	6	6	5	6	6	5	99999	99999	8	99999	99999	7	7	6
257	45	1	1	2	4	2	1	1	9	1	1	1	2	1	2	1	2	2	2	7	6	7	4	2	4	2	2	5	2	1	1	3	2	2	2	2	2	2	2	2	5	99999	99999	6	99999	99999	10	10	10
259	28	1	2	1	2	1	2	1	7	1	1	4	2	1	1	2	5	7	6	5	7	7	2	4	4	5	1	4	6	3	4	7	4	7	7	7	5	5	6	4	5	99999	5	99999	99999	99999	8	10	5
263	31	1	1	2	2	1	1	2	1	1	2	3	2	2	1	2	6	6	5	7	7	7	2	5	4	7	3	3	4	4	5	6	4	7	5	7	7	6	5	5	7	99999	99999	4	99999	99999	8	10	10
266	34	2	1	2	2	3	1	2	5	1	2	1	2	2	1	1	6	6	6	5	5	4	5	5	2	4	3	3	3	4	3	4	5	5	6	6	4	6	5	3	7	99999	99999	4	99999	99999	8	8	7
271	28	2	2	1	2	1	1	1	9	1	2	2	1	99999	2	1	7	7	7	7	7	7	7	7	7	7	7	7	7	7	7	7	7	7	7	7	7	7	7	7	7	365	99999	99999	99999	99999	10	10	10
273	32	1	1	1	2	1	1	2	9	1	2	3	2	2	1	1	7	6	5	6	6	4	4	5	6	6	2	2	5	4	4	4	4	6	6	6	6	2	4	5	6	99999	99999	5	99999	99999	8	9	8
274	35	1	2	1	2	1	2	1	7	1	2	4	2	2	1	2	5	7	3	7	7	5	1	4	3	4	2	3	4	3	5	4	4	6	7	4	5	5	5	5	6	99999	99999	4	99999	99999	8	8	7
277	49	1	2	1	3	3	1	2	8	1	2	1	2	4	2	1	3	5	6	4	7	5	3	4	4	4	3	2	6	4	6	4	3	6	6	6	4	4	6	4	4	99999	99999	4	99999	99999	9	9	8
278	30	1	1	1	2	3	1	2	4	1	2	4	2	2	2	2	6	6	7	6	7	7	4	5	7	7	4	4	4	7	7	4	6	6	4	4	5	5	5	3	4	99999	8	99999	99999	99999	7	3	6
279	33	1	1	1	5	3	1	2	6	1	2	1	2	2	2	2	5	6	4	7	7	6	2	3	2	6	1	5	1	1	5	7	3	5	3	5	7	2	6	1	2	99999	99999	2	99999	99999	8	10	8
280	40	2	1	2	3	3	1	1	3	1	1	1	2	2	2	2	5	7	7	6	6	4	5	5	5	6	5	7	6	2	5	5	4	5	6	6	6	6	5	6	6	99999	99999	5	99999	99999	6	5	1
281	39	1	1	2	2	3	1	2	8	1	3	1	2	2	2	1	6	6	7	7	5	7	2	4	6	5	1	6	6	5	5	7	6	7	6	5	7	4	6	6	6	8	99999	99999	99999	99999	7	8	7
282	32	1	1	2	5	2	1	1	6	1	1	1	1	99999	2	1	6	6	7	7	7	7	1	5	4	6	1	5	7	6	5	7	7	6	7	7	7	3	5	3	6	99999	99999	3	99999	99999	5	10	10
283	33	1	1	2	2	1	1	2	2	1	2	3	2	2	1	2	6	6	5	6	5	7	5	6	6	7	5	6	6	5	5	6	6	5	5	6	7	6	5	6	6	99999	99999	4	99999	99999	9	9	9
284	37	1	1	1	5	2	1	2	7	1	2	1	1	99999	1	2	6	5	4	5	6	6	3	6	5	6	2	4	7	5	5	3	6	6	4	6	6	5	6	4	5	99999	99999	4	99999	99999	5	5	4
286	32	1	2	1	2	1	2	2	6	1	2	3	2	2	1	2	4	5	6	5	7	5	3	7	5	5	2	4	5	3	5	6	4	6	5	6	3	6	5	3	6	99999	99999	8	99999	99999	7	9	4
287	23	1	2	1	5	1	2	1	7	2	3	3	1	99999	1	1	5	4	5	6	5	6	3	6	5	6	2	3	2	5	5	6	4	6	6	5	5	4	4	3	7	99999	99999	99999	99999	99999	7	9	1
288	40	2	1	1	5	2	1	1	6	1	2	1	2	1	1	2	2	6	7	4	6	5	2	3	6	5	1	1	6	1	2	7	6	6	7	6	1	4	5	2	7	99999	99999	6	99999	99999	9	10	10
293	27	2	2	1	4	1	1	1	6	1	1	1	2	1	1	1	7	5	6	7	7	7	3	3	6	7	1	1	6	7	6	4	7	4	6	7	6	1	5	7	7	99999	99999	99999	99999	99999	7	8	10
294	32	1	1	2	2	3	1	2	2	1	1	3	2	3	1	1	3	5	4	5	5	6	4	6	4	3	5	4	5	2	4	6	6	6	6	5	7	4	4	3	6	99999	99999	11	99999	99999	8	7	8
295	26	1	1	1	5	1	1	2	8	1	3	3	2	2	1	1	5	6	4	7	3	7	2	4	6	7	2	4	4	7	5	6	5	7	5	7	5	4	5	5	3	99999	99999	7	99999	99999	8	7	6
296	24	2	1	1	2	1	1	1	5	1	2	3	1	99999	2	2	5	5	7	7	5	7	4	7	5	5	6	7	7	4	4	6	4	6	3	5	7	2	6	5	4	99999	99999	4	99999	99999	7	6	5
299	27	1	1	1	2	1	1	2	6	1	2	3	2	4	1	1	6	7	7	7	6	3	2	4	7	6	2	5	6	6	4	2	1	7	7	7	4	7	6	6	7	99999	99999	12	99999	99999	7	8	8
300	34	2	1	1	5	2	2	2	7	2	3	3	2	3	1	1	6	6	7	7	7	7	4	2	5	7	1	1	7	6	6	5	4	7	6	6	7	5	6	7	5	99999	99999	16	99999	99999	8	9	4
301	35	1	2	1	2	3	1	2	6	1	2	1	1	99999	2	1	6	5	7	7	7	7	4	7	4	7	1	7	7	6	6	6	6	5	5	3	7	5	5	5	7	99999	99999	99999	99999	99999	0	0	0
303	23	1	1	1	2	1	1	1	4	1	2	3	2	4	1	1	7	6	5	7	6	7	5	6	4	7	1	1	4	7	6	5	6	5	4	6	7	6	5	7	3	99999	99999	99999	99999	99999	0	5	3
304	27	2	2	1	2	1	1	1	7	1	2	2	2	4	1	2	7	6	3	7	7	7	4	7	6	7	2	5	7	7	7	6	6	4	6	5	7	3	6	6	5	99999	7	99999	99999	99999	8	3	6
305	29	1	2	1	2	2	1	2	3	1	2	1	2	2	2	1	6	6	6	6	6	5	5	5	5	6	5	3	7	5	6	7	7	7	7	4	6	5	6	5	4	99999	99999	24	99999	99999	8	8	6
306	40	1	2	2	2	3	1	2	9	1	3	1	2	1	1	2	7	6	6	7	7	7	4	6	5	7	1	2	4	4	7	6	7	6	5	5	7	5	7	6	6	60	99999	99999	99999	99999	8	8	8
307	33	1	1	2	2	1	1	2	7	1	2	2	2	2	1	2	5	5	6	6	5	7	3	4	4	6	3	3	4	5	5	5	5	4	5	5	6	4	4	5	5	99999	99999	5	99999	99999	8	8	6
309	34	1	2	1	5	3	1	2	7	2	3	1	2	2	2	1	3	5	7	7	7	7	2	7	3	5	2	5	1	4	7	5	3	7	2	4	7	4	2	4	4	99999	99999	4	99999	99999	4	8	10
311	37	1	2	1	2	1	1	2	7	1	2	3	1	99999	1	2	6	6	7	6	7	7	2	2	4	6	1	2	3	3	6	3	2	4	2	2	2	2	2	4	1	99999	99999	6	99999	99999	8	10	10
313	40	2	1	1	2	1	1	1	6	1	2	3	1	99999	1	2	5	7	5	6	4	3	3	4	3	6	1	6	4	5	4	4	4	5	6	6	4	4	6	5	5	99999	99999	8	99999	99999	7	9	9
317	31	1	1	2	2	2	1	2	2	1	2	1	2	1	2	1	6	6	7	6	5	7	6	6	5	7	1	5	7	6	6	7	7	5	6	5	6	3	6	5	7	99999	20	99999	99999	99999	7	7	10
319	39	2	2	1	5	2	1	2	6	1	2	1	2	1	1	1	4	5	3	3	2	2	6	4	6	4	2	2	2	1	2	3	1	2	4	5	1	3	5	2	1	99999	99999	16	99999	99999	8	7	4
320	33	1	1	1	3	1	1	2	6	1	2	3	2	1	2	1	7	6	6	7	6	7	6	6	4	4	5	3	5	3	4	3	4	7	5	6	3	4	6	3	4	99999	16	99999	99999	99999	8	10	9
323	25	2	2	1	2	1	1	1	1	1	2	3	2	2	2	1	5	6	6	6	7	4	1	7	3	5	2	6	6	6	5	5	5	5	5	7	2	5	5	5	6	99999	99999	3	99999	99999	4	10	10
324	28	2	2	1	2	1	1	1	7	1	2	3	2	2	1	1	6	5	5	7	7	7	4	5	4	7	2	2	6	4	5	5	6	6	7	5	7	3	6	5	7	99999	99999	16	99999	99999	6	8	9
325	25	1	2	1	2	1	1	2	1	1	2	3	2	2	1	1	3	6	6	6	7	7	1	4	4	5	2	6	3	1	4	7	6	6	5	6	7	4	6	3	2	99999	99999	4	99999	99999	7	8	8
329	35	2	2	1	5	3	1	1	6	1	2	1	2	1	2	1	7	5	1	7	4	5	4	1	1	7	7	4	5	5	6	6	6	4	5	4	7	4	4	4	4	99999	99999	12	99999	99999	10	10	10
331	25	2	1	1	5	1	1	1	6	1	3	3	2	4	2	1	4	6	5	5	6	6	5	6	3	5	2	6	5	6	5	5	3	5	5	6	5	3	5	5	2	99999	99999	2	99999	99999	7	7	9
332	53	1	2	1	1	3	1	1	6	1	1	1	2	4	2	1	7	1	7	7	7	7	4	7	7	7	4	5	7	5	7	7	7	7	6	7	7	7	7	7	7	99999	99999	12	99999	99999	0	8	1
333	25	2	2	1	2	1	1	1	9	1	1	3	2	2	1	1	2	5	5	5	7	7	1	7	4	3	4	4	1	1	4	6	6	6	6	6	5	6	6	2	5	99999	99999	3	99999	99999	4	10	10
334	31	1	1	2	2	2	1	1	3	1	1	1	2	4	2	2	5	5	6	7	7	6	2	7	7	7	2	5	4	4	5	6	7	7	7	7	7	2	4	6	6	99999	99999	4	99999	99999	8	3	7
335	25	1	2	1	2	1	1	1	3	1	2	3	2	4	2	1	3	4	6	5	7	6	6	5	4	3	4	5	5	3	2	5	3	5	6	4	5	4	4	5	6	99999	99999	99999	99999	99999	9	10	3
336	24	1	2	1	2	1	2	2	7	1	2	2	2	1	2	2	7	6	5	7	5	5	4	6	7	7	1	5	4	7	7	4	4	6	5	7	3	5	6	3	7	99999	99999	2	99999	99999	8	8	10
337	36	2	2	1	2	3	1	1	4	1	2	1	2	1	1	2	6	7	7	7	7	7	5	6	3	6	1	5	5	6	6	5	6	6	5	4	6	4	4	3	7	99999	99999	9	99999	99999	8	9	8
338	23	2	2	1	4	2	1	2	6	1	2	3	2	4	2	1	6	7	7	7	7	7	6	7	7	7	2	6	6	6	6	5	7	7	6	6	6	5	6	6	7	99999	99999	99999	03:00:00	99999	1	1	0
339	31	2	1	2	5	2	1	2	7	1	2	3	2	2	1	2	6	5	5	6	2	5	6	4	6	5	2	2	7	5	5	7	6	5	7	6	6	4	5	5	7	99999	99999	2	99999	99999	7	8	7
340	30	1	2	1	2	1	2	1	7	1	3	2	2	1	1	2	7	5	5	7	4	7	1	7	2	7	1	3	3	1	4	7	4	7	7	7	5	7	4	4	7	99999	99999	5	99999	99999	7	10	5
341	26	1	1	1	2	1	2	1	7	1	2	3	2	1	1	2	6	5	4	5	6	4	1	2	1	7	1	1	6	1	4	5	3	6	5	6	4	1	5	1	7	99999	3	99999	99999	99999	8	10	7
342	32	1	2	1	2	3	1	2	6	1	2	1	2	1	2	1	6	6	7	6	7	7	3	4	5	7	2	6	7	5	5	4	6	6	5	7	6	5	6	5	4	99999	99999	4	99999	99999	8	9	10
343	51	2	1	1	2	3	1	2	6	1	2	1	2	4	2	2	4	4	4	4	4	7	4	4	3	3	4	4	4	4	4	5	4	4	4	5	4	4	4	4	6	99999	99999	99999	99999	99999	6	8	5
344	23	1	1	1	2	1	1	1	4	1	2	2	2	2	1	2	5	4	3	5	6	7	6	7	5	5	3	2	2	5	5	6	5	7	6	4	7	3	6	6	6	99999	99999	99999	20:00:00	99999	2	5	2
345	46	2	1	1	2	3	1	1	3	1	1	1	1	99999	2	1	6	6	5	6	6	6	5	7	5	6	2	6	5	6	6	6	6	6	6	5	6	5	6	2	3	99999	99999	99999	99999	99999	0	4	1
347	27	2	1	1	2	1	2	2	8	1	2	3	2	2	1	2	6	5	5	7	4	7	4	6	2	5	1	3	7	4	4	4	6	7	6	7	6	2	5	2	2	99999	99999	3	99999	99999	6	8	10
349	38	2	2	1	2	2	2	2	5	1	1	3	2	2	1	2	5	5	6	6	7	4	2	3	4	7	2	5	5	2	3	5	5	7	5	6	3	5	4	4	5	99999	99999	99999	99999	99999	0	6	5
350	35	1	1	1	2	3	1	1	4	1	2	1	1	99999	2	1	5	4	5	7	7	7	3	6	3	7	2	4	6	5	6	6	6	5	5	5	7	5	7	6	7	99999	99999	99999	02:00:00	99999	0	2	5
353	32	1	2	1	2	1	1	2	5	1	2	3	2	2	1	1	7	6	6	7	7	7	2	5	1	5	1	4	5	6	6	6	6	7	6	7	6	7	6	5	7	99999	99999	5	99999	99999	10	10	10
355	25	2	2	1	5	1	2	1	6	1	3	3	2	1	1	2	7	4	7	7	6	7	4	7	7	7	1	6	4	7	7	7	7	7	7	7	7	7	7	7	2	23	99999	99999	99999	99999	5	5	5
358	25	2	1	1	2	1	2	1	7	1	1	3	2	1	2	1	5	5	5	6	6	7	4	7	4	5	3	3	4	2	6	7	6	6	6	4	7	5	5	5	7	99999	4	99999	99999	99999	8	10	7
359	24	2	2	1	2	1	1	1	3	1	1	3	2	2	1	1	3	5	5	5	6	7	2	5	4	5	2	5	6	4	4	6	5	5	7	6	4	5	5	3	5	99999	99999	5	99999	99999	6	7	8
360	39	1	1	1	4	2	1	1	6	2	2	1	2	2	2	1	3	4	5	4	6	5	2	3	3	3	3	3	3	4	3	4	3	3	3	3	4	3	4	2	3	99999	99999	24	99999	99999	9	8	7
361	27	2	2	1	2	1	1	1	5	1	2	3	2	1	2	1	5	4	1	7	5	5	1	5	1	5	1	1	5	5	6	4	4	5	5	7	5	1	5	5	7	99999	99999	3	99999	99999	6	9	8
364	32	2	2	1	2	1	1	2	2	1	2	1	2	2	2	1	7	7	6	7	7	7	2	4	4	6	1	2	6	5	5	5	4	6	5	6	5	2	5	3	6	99999	99999	4	99999	99999	9	9	9
365	23	1	2	1	2	1	1	1	4	1	2	3	2	4	2	1	6	5	3	5	3	5	2	3	4	5	2	2	3	6	5	3	4	3	3	6	4	2	3	3	3	99999	99999	5	99999	99999	6	6	5
366	28	1	1	1	4	1	1	1	8	1	2	3	2	1	1	2	7	3	5	7	7	3	4	3	5	4	1	4	4	4	4	4	2	5	7	7	3	1	4	3	7	99999	99999	8	99999	99999	9	6	10
368	43	1	1	1	5	3	1	2	8	1	3	1	2	2	2	1	4	5	7	5	6	3	1	3	4	7	4	3	6	2	3	3	5	6	5	6	3	1	3	2	7	99999	99999	10	99999	99999	10	8	10
371	33	1	2	1	2	2	1	2	4	1	2	1	2	2	2	2	7	7	4	5	7	7	1	6	1	7	1	2	4	7	7	5	5	7	5	4	4	5	5	2	7	99999	99999	5	99999	99999	8	7	9
372	27	1	1	1	2	1	1	1	1	1	1	3	2	3	2	1	7	6	7	6	7	5	5	6	2	7	1	7	6	7	5	5	6	7	7	7	7	4	6	3	7	99999	99999	3	99999	99999	6	10	0
373	37	1	1	2	2	3	1	1	9	1	2	1	2	3	2	2	4	5	3	4	1	2	1	2	6	4	1	1	6	4	3	3	6	7	7	7	3	1	7	2	1	200	99999	99999	99999	99999	10	10	10
375	27	1	2	1	2	1	1	1	7	1	2	4	2	3	1	2	7	7	6	7	7	7	1	7	7	7	5	6	7	7	7	7	7	7	7	7	7	2	7	5	4	99999	99999	24	99999	99999	7	10	8
378	36	2	1	1	5	3	1	2	7	1	3	1	2	2	2	1	2	5	5	5	5	5	2	4	4	5	1	2	5	2	4	6	5	5	5	4	7	2	4	3	3	99999	99999	6	99999	99999	7	7	7
380	43	2	1	1	2	1	1	1	7	1	1	1	1	99999	2	1	6	6	7	6	6	6	6	6	6	6	6	6	6	6	6	6	6	6	7	7	7	7	7	7	7	1	99999	99999	99999	99999	0	2	1
382	29	2	1	2	2	1	1	2	5	1	2	3	1	99999	1	2	5	6	3	7	3	5	1	2	5	6	2	1	4	3	5	4	3	5	3	6	2	4	5	6	7	99999	99999	12	99999	99999	8	8	3
384	31	1	2	1	5	2	1	2	6	1	2	3	2	4	1	1	7	7	7	7	7	7	3	7	3	6	2	7	7	6	5	3	7	6	5	6	5	5	5	4	7	99999	99999	8	99999	99999	7	7	9
385	35	1	1	2	2	1	2	2	1	1	1	4	2	1	1	2	6	6	7	6	7	7	4	6	6	5	2	3	5	5	5	7	7	5	7	6	5	5	6	7	7	99999	99999	6	99999	99999	8	7	9
387	29	2	1	1	2	3	1	1	6	1	2	1	2	1	2	1	6	7	7	7	6	7	5	7	6	7	1	5	4	6	6	7	7	7	7	7	7	5	7	6	6	99999	99999	4	99999	99999	6	9	7
389	28	1	1	1	2	1	1	2	4	1	2	3	2	2	1	1	6	3	3	7	7	4	1	4	1	7	1	2	3	7	6	3	3	3	3	2	4	3	4	5	7	99999	99999	5	99999	99999	10	10	10
390	41	1	2	2	5	2	2	2	8	1	2	3	2	4	1	1	6	5	3	7	7	7	4	4	5	7	1	5	6	5	5	6	6	3	4	6	7	7	7	5	7	99999	2	99999	99999	99999	7	10	10
391	27	1	2	1	2	1	1	1	6	1	2	4	2	1	1	1	3	4	5	7	6	7	4	5	4	5	6	2	3	3	4	5	5	4	5	4	5	4	4	6	7	99999	99999	4	99999	99999	10	10	9
392	26	1	2	1	5	1	1	1	8	1	1	3	2	1	2	2	6	4	5	6	4	6	2	3	5	6	1	4	2	4	4	4	3	7	5	6	5	2	4	3	3	99999	99999	2	99999	99999	7	7	7
394	40	2	2	1	5	2	2	2	7	1	2	3	2	1	1	2	7	6	6	7	7	6	6	6	7	6	2	4	6	6	7	6	7	4	5	5	7	5	6	6	6	99999	99999	7	99999	99999	6	7	7
398	54	2	1	2	4	2	1	1	9	1	1	1	2	4	1	2	7	7	5	7	5	6	6	2	4	6	2	3	4	6	4	4	4	6	5	3	7	3	5	5	3	99999	99999	3	99999	99999	4	4	4
401	43	1	1	2	5	1	1	2	7	1	3	3	2	1	2	1	2	7	4	7	5	7	1	4	5	5	1	2	4	4	3	7	7	7	7	5	7	5	7	5	5	99999	99999	7	99999	99999	7	8	9
402	26	1	1	1	2	2	1	1	8	1	1	1	2	1	2	1	6	6	7	5	6	7	4	7	5	7	1	4	5	5	7	4	5	7	7	5	4	5	5	4	7	2	99999	99999	99999	99999	5	8	9
403	28	1	1	1	5	2	1	1	2	1	2	1	2	1	2	1	7	5	6	6	5	7	4	4	5	6	2	5	5	6	6	5	5	5	5	5	6	4	4	5	4	99999	99999	2	99999	99999	3	4	2
407	42	1	1	2	4	3	1	1	7	2	2	1	1	99999	2	2	7	6	6	6	7	7	6	7	6	7	2	6	6	7	7	5	7	5	6	6	7	4	6	6	5	99999	8	99999	99999	99999	5	4	4
410	46	2	1	2	3	3	1	1	6	1	2	1	2	4	2	1	7	6	7	6	4	7	4	7	3	6	1	3	5	5	5	7	7	6	5	5	7	5	6	7	5	99999	2	99999	99999	99999	4	7	8
412	29	1	1	1	2	1	1	1	9	1	2	1	2	2	1	1	6	5	7	6	6	7	2	5	6	6	2	2	7	6	5	5	5	5	4	4	5	5	5	4	6	99999	99999	4	99999	99999	9	9	9
415	28	2	2	1	2	3	1	2	8	1	3	1	2	2	2	1	4	6	7	6	1	6	3	4	4	7	1	5	7	4	5	5	5	6	6	6	7	2	4	3	4	99999	99999	4	99999	99999	7	7	1
416	34	1	2	1	2	1	1	1	8	1	3	1	2	2	1	1	3	6	7	5	7	7	6	7	5	7	3	5	5	2	5	7	6	7	6	7	6	6	6	2	7	99999	99999	39	99999	99999	6	7	7
418	31	2	1	1	2	2	1	2	3	1	2	1	2	2	1	2	6	7	5	3	6	6	4	6	1	6	1	7	2	6	3	6	3	4	5	7	7	6	4	6	6	99999	99999	12	99999	99999	8	2	10
419	28	1	2	1	5	1	2	2	7	2	3	4	2	3	1	2	6	6	7	7	7	7	3	4	5	6	3	6	7	7	6	5	5	7	5	7	7	3	5	3	5	99999	99999	48	99999	99999	10	8	10
420	47	1	2	1	2	2	1	1	9	1	2	1	1	99999	2	1	6	7	7	7	7	7	7	7	6	7	1	7	7	6	7	7	7	7	7	7	7	7	7	7	7	99999	99999	99999	99999	99999	0	5	5
421	39	1	2	1	5	3	1	1	6	1	2	1	2	4	2	1	7	6	7	7	5	7	3	5	5	7	2	5	6	6	5	6	6	6	5	7	5	3	5	4	7	99999	99999	9	99999	99999	6	9	9
422	25	1	1	1	2	1	2	1	6	1	2	3	2	1	2	1	6	5	4	7	2	7	2	7	4	7	2	5	3	5	5	4	4	7	5	6	7	6	4	3	7	99999	99999	3	99999	99999	8	6	7
424	24	1	2	1	2	1	1	1	2	1	2	3	2	2	1	1	6	5	4	7	4	6	5	6	1	4	2	4	3	3	4	6	5	7	6	7	5	6	5	2	5	99999	99999	10	99999	99999	10	9	10
427	25	1	1	2	2	2	1	1	4	1	2	1	2	2	2	2	6	6	6	6	6	6	5	5	5	6	4	4	5	5	5	6	6	6	5	4	5	4	4	4	3	2	99999	99999	99999	99999	4	5	5
428	24	2	1	1	4	1	1	1	5	1	2	3	2	2	2	1	4	6	5	7	6	7	5	6	4	5	1	5	5	5	5	6	5	7	7	6	6	6	6	6	6	99999	2	99999	99999	99999	4	8	8
429	26	2	2	1	4	1	2	2	5	1	2	3	2	2	2	1	5	6	3	7	2	3	2	4	4	4	2	5	4	2	5	6	3	6	4	6	1	2	2	4	3	99999	1	99999	99999	99999	5	7	2
431	29	1	2	1	4	2	2	2	6	2	2	4	1	99999	2	1	5	5	7	7	6	7	6	6	6	6	2	4	6	6	6	7	7	6	7	7	7	7	7	6	7	99999	99999	99999	22:00:00	99999	5	7	6
434	33	2	2	1	5	1	1	2	2	1	2	3	1	99999	1	1	7	6	6	7	6	7	5	7	6	7	2	4	5	5	6	6	7	7	6	6	7	5	6	6	7	99999	99999	2	99999	99999	6	8	6
436	46	1	1	2	5	2	1	2	8	1	3	2	2	2	2	1	4	7	1	7	7	7	6	7	7	7	1	1	7	3	7	7	7	7	7	7	7	4	7	7	3	99999	3	99999	99999	99999	6	7	0
437	31	1	1	1	2	3	1	1	4	1	2	1	2	2	1	2	6	5	4	6	4	5	2	4	4	4	2	3	4	5	5	5	4	6	4	4	5	4	4	4	3	99999	4	99999	99999	99999	6	10	6
438	29	1	2	1	2	1	1	2	5	1	2	3	2	2	1	1	6	3	4	6	5	7	1	3	3	6	1	4	6	4	4	4	3	6	7	7	4	2	5	2	2	99999	99999	99999	99999	99999	9	8	10
439	27	1	1	1	2	1	1	1	3	1	2	2	2	2	1	2	7	7	6	6	7	7	6	7	7	6	5	6	5	5	5	5	5	7	6	5	7	7	7	7	7	99999	8	99999	99999	99999	7	10	10
441	48	1	1	2	2	3	1	2	8	1	2	1	2	4	1	2	1	5	5	4	4	7	1	3	7	6	1	2	4	4	5	5	1	7	7	7	7	2	6	1	7	99999	99999	4	99999	99999	9	10	10
443	46	1	1	2	2	3	1	2	5	1	2	1	2	2	2	1	6	5	6	6	6	7	5	6	6	7	2	5	5	6	6	4	6	7	6	5	7	6	6	6	6	99999	99999	2	99999	99999	7	4	2
444	25	1	2	1	2	2	1	2	6	1	2	1	2	1	2	1	7	6	7	7	7	7	3	7	7	7	1	5	6	5	7	7	6	7	6	7	7	3	5	6	3	99999	99999	6	99999	99999	6	8	2
445	27	2	2	1	5	1	1	2	7	1	2	3	2	4	2	2	4	5	3	4	7	6	3	4	5	2	1	3	3	3	2	6	4	7	6	6	5	3	5	2	2	99999	5	99999	99999	99999	7	5	3
446	40	2	2	1	2	1	1	2	8	1	2	4	2	1	1	1	6	6	7	5	7	5	3	2	2	6	2	3	7	4	4	5	2	2	6	5	2	3	3	2	6	99999	99999	48	99999	99999	6	6	10
447	39	1	2	2	2	2	1	2	8	1	2	1	2	4	1	2	7	7	7	7	5	7	5	6	5	7	1	5	5	7	7	7	5	5	5	5	7	5	6	5	7	99999	4	99999	99999	99999	3	3	1
448	23	2	2	1	2	1	2	1	6	1	2	1	2	4	2	1	6	6	5	7	5	7	2	4	6	7	2	3	5	7	6	6	5	6	4	5	7	6	5	7	5	99999	99999	99999	99999	30	6	4	2
451	24	1	1	1	5	2	1	1	6	1	3	3	1	99999	2	2	7	7	6	7	4	7	4	6	7	7	2	5	5	7	7	7	7	7	6	6	7	4	6	7	3	99999	99999	99999	99999	99999	1	1	0
453	33	2	1	1	4	1	1	1	2	1	2	1	1	99999	1	2	6	7	5	7	5	7	6	7	7	7	3	2	7	4	5	7	7	7	7	7	7	7	7	4	5	99999	99999	4	99999	99999	8	10	3
455	28	1	1	1	5	1	1	2	6	1	2	3	2	2	1	1	6	6	6	6	5	4	1	4	2	6	1	5	5	3	6	2	3	6	4	7	2	3	3	2	4	99999	99999	5	99999	99999	6	7	4
458	26	2	1	1	2	1	2	1	2	1	2	3	2	4	1	1	6	6	6	6	6	7	6	7	6	6	2	4	6	6	6	6	6	6	6	5	6	5	5	6	5	99999	6	99999	99999	99999	5	7	6
460	22	1	2	1	2	1	1	1	6	1	2	3	2	4	2	1	7	7	7	5	5	7	5	4	7	5	5	5	7	4	5	5	5	5	5	7	6	6	6	6	7	99999	99999	99999	99999	99999	5	3	10
462	28	1	2	1	2	2	2	2	8	1	2	1	2	3	2	1	4	4	6	5	7	7	4	7	5	5	2	3	3	4	4	7	2	7	5	5	7	4	4	3	6	99999	8	99999	99999	99999	7	8	6
464	36	1	2	1	2	2	1	2	6	1	2	3	2	1	1	2	5	6	6	7	6	3	2	4	6	7	1	1	6	3	5	5	3	6	6	7	2	2	3	1	3	99999	3	99999	99999	99999	9	3	10
465	49	2	1	2	5	3	1	2	2	1	2	1	2	2	1	2	6	6	6	7	7	7	3	4	6	6	1	3	6	5	6	6	5	6	6	6	6	4	6	5	6	99999	99999	24	99999	99999	6	6	9
467	32	1	2	1	2	1	2	1	6	1	2	2	2	2	1	2	5	5	4	6	4	6	3	6	4	5	4	6	3	6	5	6	4	5	5	5	6	6	5	4	6	99999	99999	3	99999	99999	7	7	3
468	24	2	2	1	2	1	2	1	2	1	2	2	2	4	1	2	5	6	2	5	1	4	7	4	5	4	5	2	2	4	3	1	2	1	1	6	5	1	2	1	2	99999	99999	6	99999	99999	7	10	10
469	32	1	1	1	2	1	2	1	4	1	2	3	2	2	1	2	5	6	6	6	6	7	2	4	2	7	4	6	6	6	6	4	5	3	5	4	3	3	5	2	3	99999	99999	99999	99999	99999	8	10	9
471	27	1	1	1	5	1	1	1	6	1	2	3	2	4	1	1	3	5	6	7	7	5	2	6	3	4	2	3	5	2	3	5	6	6	3	6	3	2	4	2	7	99999	99999	18	99999	99999	8	9	7
472	45	2	2	1	2	2	1	1	6	1	1	1	2	4	2	1	5	7	5	7	7	7	4	7	4	6	1	4	7	7	7	7	7	7	7	6	7	5	7	6	7	99999	99999	99999	99999	99999	0	3	2
474	25	1	1	2	2	1	1	1	4	1	2	3	2	1	1	1	4	3	3	5	3	7	1	4	1	3	5	5	3	1	3	4	3	6	3	3	7	5	4	3	5	99999	15	99999	99999	99999	6	9	10
475	29	1	1	1	2	2	2	2	1	1	2	3	2	3	1	1	5	5	4	6	6	7	3	3	5	5	1	1	3	5	6	4	4	6	4	4	5	3	4	3	4	99999	99999	2	99999	99999	8	9	7
477	32	1	1	1	4	2	1	2	7	1	2	3	2	2	2	2	7	6	6	7	5	7	2	3	6	7	1	3	5	4	6	5	5	6	3	6	3	3	5	5	3	99999	20	99999	99999	99999	10	9	8
478	33	1	1	1	3	3	1	2	7	1	3	1	2	4	2	1	5	5	4	6	5	7	4	6	4	5	2	5	4	5	4	5	5	4	5	3	6	5	5	5	6	99999	99999	3	99999	99999	7	9	7
479	23	2	2	1	1	1	1	1	8	1	2	3	2	1	2	2	3	6	5	5	7	7	3	6	5	6	1	3	4	6	6	6	6	7	7	7	7	5	6	7	7	5	99999	99999	99999	99999	3	4	1
480	56	1	1	2	4	2	1	1	8	1	1	1	2	1	2	1	7	6	5	6	6	6	5	6	5	6	4	4	5	5	5	5	5	6	6	4	7	6	6	6	6	99999	99999	3	99999	99999	8	8	9
481	51	1	1	2	2	3	2	1	1	1	1	1	2	4	2	1	6	5	6	6	7	7	4	6	6	6	6	4	6	6	6	5	6	7	5	6	5	4	6	6	5	99999	99999	3	99999	99999	8	6	8
483	55	2	1	2	2	3	1	2	9	1	2	1	2	3	2	2	7	7	7	7	1	7	1	7	7	7	1	1	7	3	7	7	7	7	7	7	7	6	7	7	7	360	99999	99999	99999	99999	7	7	8
485	40	1	2	1	5	2	1	2	6	1	2	1	2	4	2	1	6	6	3	5	7	5	3	4	4	5	1	3	4	4	4	6	2	5	5	6	6	6	4	4	6	99999	99999	2	99999	99999	6	7	7
486	27	2	2	1	2	1	2	1	7	1	2	2	2	4	2	2	6	6	5	7	7	7	5	5	6	6	2	6	7	5	4	4	6	6	7	6	7	6	7	6	7	99999	99999	99999	15:00:00	99999	6	7	1
488	27	2	2	1	2	1	1	1	8	1	2	3	2	2	1	1	4	3	5	6	6	5	4	5	6	4	2	3	4	2	2	4	4	6	5	5	5	3	5	2	4	99999	99999	7	99999	99999	7	8	7
490	44	1	2	2	4	2	1	2	6	1	2	1	2	2	2	2	6	6	6	5	5	7	3	6	6	6	5	5	6	3	5	4	5	7	5	6	6	5	5	3	6	99999	99999	5	99999	99999	7	10	6
495	32	1	1	1	5	2	1	2	4	1	2	3	2	2	1	2	6	7	6	7	7	7	3	7	5	7	6	5	6	5	5	6	5	7	5	5	7	5	6	6	7	99999	99999	8	99999	99999	8	10	10
496	32	1	1	1	2	2	1	1	7	1	2	3	2	3	2	2	6	6	4	6	6	6	5	5	6	7	1	6	5	7	7	5	3	5	5	6	7	5	5	4	4	99999	99999	5	99999	99999	8	6	9
497	30	2	1	1	4	1	2	1	1	1	2	3	2	2	1	1	6	6	6	6	7	6	5	7	4	6	2	4	5	6	6	7	6	5	5	6	6	5	5	5	6	99999	99999	6	99999	99999	7	8	1
498	32	1	1	1	5	1	1	1	6	1	2	2	1	99999	1	2	6	5	7	7	7	6	2	6	3	6	1	2	4	5	6	4	1	5	5	7	5	2	4	4	7	99999	99999	8	99999	99999	8	6	8
499	34	1	2	1	5	2	1	1	7	1	1	1	2	1	2	2	5	3	2	5	5	6	4	4	5	5	1	2	3	6	5	6	4	5	4	4	4	3	5	5	1	99999	99999	2	99999	99999	9	9	7
501	32	2	2	1	2	3	1	1	6	1	2	1	1	99999	2	1	5	5	6	6	2	6	4	6	2	6	2	5	3	6	6	5	4	6	6	4	4	4	5	6	4	99999	99999	99999	99999	99999	1	1	1
503	28	2	1	1	3	2	1	2	1	1	2	3	2	2	2	1	4	3	7	7	7	7	2	6	5	5	1	5	5	3	4	6	5	5	5	7	6	5	5	5	7	99999	99999	6	99999	99999	9	10	10
505	40	1	1	1	5	1	1	1	7	1	2	1	2	4	1	1	5	6	7	7	5	7	1	2	5	7	1	1	3	4	5	4	5	7	4	5	6	1	5	3	4	99999	99999	24	99999	99999	8	10	10
506	35	1	1	1	2	3	1	1	4	1	1	1	2	2	1	2	6	6	7	7	7	6	5	6	6	6	6	5	7	7	7	6	5	5	5	4	6	4	6	7	7	99999	99999	99999	99999	99999	0	2	1
507	28	1	2	1	2	1	1	1	1	1	2	3	2	2	1	2	6	4	3	7	7	7	3	3	5	6	2	4	2	4	4	6	4	6	6	6	7	2	3	6	6	99999	99999	99999	99999	99999	3	6	4
509	30	1	2	1	3	1	1	2	2	1	2	3	2	2	1	1	6	6	6	6	2	7	1	1	2	7	1	7	4	4	6	6	5	7	7	7	7	7	6	6	6	99999	99999	3	99999	99999	5	6	6
510	29	1	1	1	2	1	1	2	7	1	2	2	2	3	1	2	6	5	5	6	6	6	3	5	3	6	2	4	3	4	4	4	4	4	5	5	4	3	4	3	6	99999	99999	24	99999	99999	9	8	9
511	32	1	1	1	3	1	1	1	1	1	2	1	2	2	1	1	7	3	5	7	2	7	1	4	2	7	1	1	7	4	5	5	2	6	4	4	5	4	2	3	7	99999	99999	40	99999	99999	6	9	10
512	37	1	1	2	3	3	1	1	9	1	2	1	2	2	2	1	7	6	6	7	2	6	4	7	7	7	2	3	7	6	6	7	5	7	7	6	6	3	6	6	4	99999	99999	4	99999	99999	8	6	5
513	52	2	1	2	5	2	1	1	3	1	1	4	1	99999	1	2	5	6	6	6	6	6	5	5	5	7	4	6	6	6	5	6	6	6	6	6	6	4	6	6	4	99999	99999	99999	99999	99999	0	0	0
514	25	1	2	1	2	1	1	1	9	1	2	3	2	2	1	2	7	7	7	7	7	7	6	7	6	7	1	7	5	7	7	7	7	5	7	4	6	1	6	7	7	99999	99999	3	99999	99999	5	7	3
515	32	1	1	1	5	3	1	2	7	1	2	1	2	2	2	2	5	3	3	4	5	4	3	2	3	4	4	3	3	4	4	4	2	6	4	7	5	2	3	1	2	99999	99999	6	99999	99999	6	9	1
516	26	2	2	1	2	1	1	1	7	1	1	3	2	4	1	1	4	3	4	6	5	7	3	6	4	5	2	3	2	2	5	4	4	5	4	6	7	4	4	3	6	99999	5	99999	99999	99999	5	7	4
518	34	1	1	1	5	2	2	2	7	1	3	3	2	2	2	1	5	5	6	7	5	7	3	5	6	6	4	4	6	5	5	4	5	6	5	6	6	4	6	4	3	99999	3	99999	99999	99999	6	6	6
519	46	1	1	2	5	3	1	2	7	1	2	2	2	4	2	1	5	7	5	7	7	7	4	7	6	3	3	4	5	1	3	7	2	5	7	4	4	4	4	1	4	99999	99999	3	99999	99999	7	10	10
520	25	2	2	1	2	1	1	1	4	1	2	1	2	2	2	1	5	4	7	7	3	6	5	7	5	6	2	7	5	4	4	6	5	7	5	6	7	4	4	2	6	99999	99999	4	99999	99999	5	10	8
522	41	2	1	2	2	3	1	2	6	1	2	1	2	4	1	2	6	6	5	7	6	7	1	6	2	5	6	5	5	6	6	5	5	6	3	6	5	4	5	3	5	99999	99999	5	99999	99999	8	7	10
525	31	1	1	1	5	2	1	2	7	1	3	3	2	2	2	1	6	6	5	6	6	7	4	7	6	6	2	5	6	6	6	6	6	6	6	6	7	6	5	5	7	99999	99999	7	99999	99999	6	6	1
528	33	1	2	1	3	3	1	2	6	1	2	1	2	4	1	1	4	6	7	7	7	7	4	5	6	5	2	5	7	3	4	4	5	5	6	6	6	6	6	4	6	99999	5	99999	99999	99999	6	7	0
529	27	1	1	1	5	1	1	1	4	1	2	3	2	1	1	2	7	1	7	7	7	7	1	7	5	7	1	5	7	7	7	4	7	7	7	7	6	7	7	4	7	99999	99999	3	99999	99999	8	10	8
530	34	2	1	1	5	2	1	2	4	1	2	3	2	2	1	1	6	4	7	5	7	7	4	5	7	6	4	6	7	2	4	7	6	7	6	7	5	7	4	6	7	99999	99999	6	99999	99999	6	10	9
533	26	1	2	1	1	3	1	2	6	1	2	1	2	4	2	1	6	6	7	7	6	7	5	6	5	6	3	5	3	6	5	6	4	5	4	6	5	6	5	4	4	99999	99999	5	99999	99999	8	9	10
534	39	1	2	1	4	1	1	1	6	1	1	3	2	1	1	1	6	6	5	6	7	7	4	6	6	6	3	3	5	6	6	6	6	6	6	5	6	5	5	6	6	99999	99999	4	99999	99999	9	7	7
537	32	1	1	1	5	3	1	2	1	1	3	3	2	2	1	1	6	6	6	7	6	5	2	5	6	7	3	3	6	6	5	5	3	6	6	6	6	3	6	3	7	60	99999	99999	99999	99999	10	10	10
542	31	2	2	1	5	1	2	2	7	1	3	2	2	4	2	2	6	6	5	6	6	6	5	6	5	6	2	5	6	6	5	6	5	6	6	6	6	4	5	5	5	99999	99999	2	99999	99999	7	7	4
543	28	1	2	1	5	1	1	1	7	1	2	3	2	1	2	1	6	6	4	6	5	5	6	5	3	5	2	6	3	4	4	5	2	5	4	6	6	3	4	2	7	99999	99999	3	99999	99999	9	9	7
546	36	1	2	1	5	2	1	1	6	1	2	1	2	2	1	2	5	6	6	6	7	6	1	6	3	3	1	2	5	3	5	5	4	6	5	6	5	6	6	3	6	99999	99999	99999	99999	30	4	3	5
547	30	1	2	1	5	1	1	2	4	1	2	3	2	2	1	2	5	7	7	7	7	7	3	3	3	5	5	4	6	4	4	7	6	7	6	7	2	1	5	5	7	99999	99999	5	99999	99999	9	9	10
548	29	1	2	1	5	2	1	2	1	1	3	3	2	2	1	1	5	5	7	7	7	7	3	6	6	5	2	2	6	3	5	4	4	6	7	7	4	4	4	3	7	15	99999	99999	99999	99999	6	8	6
549	24	2	2	1	5	1	2	2	1	1	2	3	2	2	1	1	4	5	6	5	3	6	4	3	4	5	6	6	6	3	3	4	4	4	5	5	1	3	4	4	6	99999	99999	4	99999	99999	7	8	6
550	28	1	1	1	2	2	2	1	5	1	2	4	2	2	1	2	4	4	1	4	7	7	4	6	7	5	4	1	5	4	3	5	2	7	3	4	7	3	5	3	6	99999	99999	5	99999	99999	8	10	8
552	36	1	1	1	4	2	1	1	6	2	2	1	1	99999	2	1	6	7	6	5	7	7	6	5	6	6	2	6	7	4	5	5	5	6	6	7	6	5	6	6	6	99999	99999	3	99999	99999	8	5	8
553	24	1	2	1	5	1	2	1	6	1	2	3	2	1	2	2	3	7	7	4	6	7	1	5	1	6	2	1	5	5	2	6	2	7	2	7	5	1	3	1	6	99999	99999	3	99999	99999	10	10	9
554	38	1	1	2	3	3	1	2	8	1	2	1	2	99999	2	1	6	4	6	6	2	7	4	6	4	6	2	4	6	5	6	5	6	7	5	5	7	5	6	5	5	99999	99999	5	99999	99999	5	8	8
555	31	1	2	1	5	2	1	2	1	1	3	3	2	2	2	1	4	2	2	7	2	2	2	2	1	3	3	4	2	1	3	3	1	2	2	2	4	4	2	2	2	99999	4	99999	99999	99999	9	9	9
556	29	1	2	1	4	1	1	1	6	2	2	3	1	99999	2	1	6	6	7	7	7	7	3	7	4	6	7	6	3	6	6	7	7	5	5	7	7	5	6	4	6	99999	99999	4	99999	99999	8	9	9
559	24	1	1	1	2	1	1	1	6	1	2	4	2	4	1	2	4	5	4	4	4	4	1	2	1	3	1	3	2	3	6	5	5	5	5	6	5	5	5	5	4	99999	99999	4	99999	99999	10	10	6
561	40	1	1	1	5	1	1	1	8	1	3	4	2	2	1	2	4	4	6	7	7	7	2	4	6	5	2	2	6	2	4	3	2	6	6	5	4	5	5	2	7	99999	99999	3	99999	99999	10	10	10
564	31	1	1	1	2	2	1	1	7	1	2	1	2	4	2	2	3	7	5	7	6	7	3	7	4	5	2	5	3	2	4	5	2	7	5	5	7	4	5	2	7	99999	99999	2	99999	99999	2	7	10
565	41	1	1	2	5	3	1	1	2	1	2	1	2	1	2	1	7	5	6	6	7	7	3	6	6	7	6	4	5	7	6	5	5	6	5	6	7	3	5	6	4	99999	99999	12	99999	99999	10	2	2
566	40	2	1	2	1	2	1	1	6	1	1	1	2	2	1	2	3	6	6	7	7	7	6	7	7	5	6	4	6	5	6	7	5	6	7	7	7	7	7	5	7	99999	99999	2	99999	99999	5	7	9
567	24	1	2	1	2	1	1	1	4	1	2	3	2	2	2	1	6	6	6	6	7	7	4	7	6	6	2	5	5	4	5	7	6	6	6	6	7	3	6	6	5	99999	3	99999	99999	99999	8	7	6
570	39	1	1	2	4	2	1	2	6	2	2	3	1	99999	2	1	6	6	7	6	7	7	5	7	6	7	1	5	7	7	6	6	6	6	7	7	6	3	6	7	7	99999	99999	4	99999	99999	0	6	0
571	30	1	1	1	5	2	1	2	1	1	2	3	2	2	2	1	5	5	3	4	2	5	1	3	1	3	3	1	1	1	1	3	1	5	3	7	4	4	2	1	2	99999	99999	5	99999	99999	9	6	5
572	33	1	1	1	2	3	1	2	6	1	2	1	2	2	2	1	4	5	3	4	5	3	1	2	2	4	2	2	4	3	3	3	2	5	4	3	4	3	2	1	2	99999	99999	6	99999	99999	8	8	7
575	22	2	1	1	5	1	2	1	1	1	3	3	2	1	1	1	5	6	4	6	7	7	6	6	3	6	3	6	5	3	4	7	5	5	6	6	7	6	6	4	6	99999	99999	4	99999	99999	6	8	4
577	26	1	1	1	4	2	1	2	6	1	2	3	2	4	2	1	7	5	6	5	6	7	3	7	5	6	2	4	4	5	5	7	5	5	3	5	6	2	5	5	6	99999	99999	5	99999	99999	3	3	2
578	28	1	1	1	2	2	1	2	4	1	3	3	2	2	2	1	6	7	6	5	7	7	5	6	7	7	1	5	7	7	6	6	6	7	7	7	7	5	6	5	6	99999	99999	18	99999	99999	7	8	6
579	40	1	2	2	2	2	2	2	6	1	2	2	2	1	1	2	7	7	7	7	6	6	2	6	4	7	1	6	2	6	6	4	5	6	7	6	6	6	6	4	4	99999	99999	4	99999	99999	8	9	9
580	30	1	1	1	2	1	1	1	9	1	1	3	2	2	2	1	5	5	4	7	4	7	1	5	4	6	1	4	6	5	5	5	2	6	5	6	6	3	5	4	3	99999	99999	2	99999	99999	4	4	10
582	29	1	1	2	4	1	1	1	6	2	2	1	1	99999	1	1	5	5	4	7	7	7	2	2	4	6	1	5	7	6	4	5	7	6	6	7	7	7	6	4	6	126	99999	99999	99999	99999	8	10	10
583	45	1	1	2	5	3	2	2	6	1	2	1	2	2	2	2	7	5	7	7	5	7	3	5	6	7	2	5	5	6	6	5	5	7	6	5	7	5	5	4	5	99999	99999	24	99999	99999	9	8	9
585	34	1	2	1	5	1	2	2	6	1	2	4	2	2	1	2	4	6	6	7	7	5	3	4	6	6	1	2	6	4	6	7	3	6	6	7	5	4	5	3	6	99999	99999	6	99999	99999	8	10	7
587	52	2	1	2	5	3	1	2	6	1	3	1	1	99999	2	1	5	7	4	5	7	6	4	5	5	5	2	3	6	4	4	6	6	6	6	6	5	4	6	5	4	99999	99999	99999	99999	99999	3	3	5
589	26	1	2	1	2	1	1	1	6	1	2	3	2	1	1	2	6	7	4	4	4	4	2	4	4	6	1	5	4	3	4	7	5	7	7	7	5	3	6	3	3	99999	99999	3	99999	99999	6	7	4
590	35	2	1	2	5	1	1	1	1	1	2	3	2	2	1	2	5	4	5	6	2	6	3	6	6	6	3	5	7	5	6	6	4	6	6	7	2	6	5	1	2	99999	99999	8	99999	99999	8	8	9
591	25	1	2	1	5	1	1	1	4	1	2	1	2	2	2	1	7	7	7	7	7	7	5	7	4	5	1	6	4	6	5	5	6	7	7	6	5	4	6	6	6	99999	99999	4	99999	99999	6	5	8
593	31	2	2	1	5	1	2	1	1	1	3	3	2	2	1	2	7	7	5	7	7	7	5	7	6	7	1	3	4	5	7	7	7	7	7	5	7	6	6	5	5	99999	99999	2	99999	99999	7	6	3
595	30	1	1	1	5	1	1	1	6	1	2	3	2	3	1	2	5	5	3	5	2	2	2	2	5	5	5	3	1	3	2	1	1	1	3	7	5	5	2	2	1	99999	1	99999	99999	99999	2	8	8
596	28	2	1	1	5	2	1	2	7	1	3	3	2	1	1	1	5	5	7	7	6	7	3	6	4	6	2	3	6	7	5	6	7	6	3	5	7	6	4	6	7	99999	99999	99999	02:16:00	99999	3	8	7
598	31	1	1	1	5	2	1	2	6	1	2	1	2	1	1	2	6	6	5	7	3	7	5	6	6	7	4	4	5	5	6	6	6	4	5	6	7	5	5	6	7	99999	99999	4	99999	99999	8	9	2
605	32	1	1	1	4	3	1	1	2	2	2	1	2	4	2	2	7	6	7	7	7	7	5	7	7	7	1	4	6	6	7	7	1	7	7	7	7	6	7	5	7	99999	99999	6	99999	99999	5	3	3
606	32	2	1	1	4	2	1	1	3	1	2	1	2	4	1	2	5	5	5	5	5	5	4	4	3	5	4	4	5	2	3	4	5	5	5	5	2	4	4	4	6	99999	4	99999	99999	99999	7	10	10
607	25	2	1	1	5	1	1	2	1	1	3	3	2	2	1	1	5	4	7	7	7	2	2	2	4	7	2	4	4	6	3	7	4	7	7	7	5	4	5	1	3	99999	99999	40	99999	99999	9	9	9
608	51	1	1	2	2	1	1	2	9	1	2	1	2	1	2	1	7	7	7	7	7	7	4	6	4	7	1	5	7	4	4	6	6	6	6	6	7	4	6	7	4	99999	99999	5	99999	99999	6	8	8
609	30	1	1	1	4	3	2	2	7	2	2	1	1	99999	2	1	4	7	6	7	7	4	1	4	4	3	1	1	6	5	4	6	4	7	7	7	6	1	4	5	3	99999	99999	24	99999	99999	8	8	10
610	34	1	2	1	5	2	1	2	7	1	2	3	2	2	2	2	6	5	4	7	5	7	3	5	2	7	2	3	6	6	6	6	5	6	5	7	7	5	6	5	6	99999	2	99999	99999	99999	9	10	8
612	42	1	1	1	4	2	1	2	9	2	2	1	2	4	2	2	6	6	6	6	6	7	4	4	6	6	1	4	6	3	4	2	6	7	6	5	5	4	5	3	4	99999	99999	12	99999	99999	10	8	6
613	45	2	2	1	4	1	2	1	7	2	2	1	2	2	2	1	7	6	7	7	7	7	5	7	5	6	1	7	7	6	7	6	7	7	7	7	7	1	7	7	7	99999	4	99999	99999	99999	5	5	10
614	30	1	2	1	5	1	1	1	8	1	2	2	2	3	1	2	4	5	5	5	2	3	3	4	6	4	2	3	4	3	3	6	4	7	7	4	4	4	6	4	4	99999	99999	6	99999	99999	8	9	5
615	24	1	1	1	5	1	2	1	7	1	2	2	2	2	1	2	5	6	5	7	4	7	3	6	4	6	2	4	4	4	4	6	4	6	6	6	7	7	6	7	4	99999	3	99999	99999	99999	5	10	8
618	31	1	2	1	4	2	1	2	7	1	3	3	2	4	2	2	6	5	3	6	6	4	2	4	5	6	2	4	5	5	4	5	3	5	4	5	5	5	4	4	5	99999	99999	2	99999	99999	6	6	5
621	48	1	1	1	5	1	2	2	6	1	3	3	2	4	1	1	4	6	6	7	7	5	2	4	7	5	1	4	7	5	5	4	5	7	5	4	7	5	7	6	5	99999	99999	99999	99999	99999	8	10	8
622	27	1	1	1	2	1	1	2	1	1	2	3	2	2	2	1	6	6	7	7	7	7	2	5	5	7	1	2	6	6	6	3	7	7	3	7	7	1	3	1	6	99999	99999	4	99999	99999	7	9	9
628	38	1	1	2	5	3	1	1	4	1	2	1	2	2	2	2	6	7	7	6	7	7	5	7	7	6	2	4	7	6	6	7	7	7	7	3	7	6	7	6	6	99999	99999	99999	03:00:00	99999	1	1	1
629	27	1	2	1	4	1	1	1	1	1	2	3	2	2	2	1	5	5	5	6	3	6	4	5	4	6	1	3	4	6	5	3	6	6	5	6	6	6	4	5	2	99999	3	99999	99999	99999	7	6	3
630	31	1	1	1	4	1	1	2	1	1	2	3	2	2	1	1	5	4	5	6	6	6	2	5	3	5	1	4	5	3	5	5	4	6	5	6	4	3	4	3	3	99999	99999	8	99999	99999	8	7	8
633	25	2	2	1	4	1	1	1	1	1	2	3	2	2	2	2	5	6	7	7	7	7	2	5	6	7	2	5	5	6	5	7	6	5	4	5	7	4	5	6	4	99999	99999	99999	99999	99999	0	1	3
634	46	2	1	2	2	3	1	1	9	1	1	1	2	2	2	1	7	5	7	7	5	7	3	7	5	7	2	4	7	5	6	7	4	5	5	6	7	3	6	6	7	99999	99999	99999	99999	99999	0	0	0
635	25	2	2	1	2	1	2	1	1	1	1	2	2	2	1	1	5	4	1	6	1	7	2	5	2	5	4	7	5	7	5	7	1	7	6	6	7	5	6	3	6	99999	99999	99999	99999	99999	8	10	9
636	30	2	1	1	3	2	1	1	8	1	2	3	2	2	2	2	5	7	4	7	7	7	6	7	7	7	1	7	5	7	6	7	7	7	4	7	7	7	7	3	4	99999	99999	4	99999	99999	7	9	0
637	31	2	1	1	4	3	1	1	6	1	1	1	2	1	2	1	4	6	5	6	7	6	3	6	5	4	2	4	5	2	3	7	4	6	6	5	5	4	5	4	6	99999	2	99999	99999	99999	5	6	3
639	43	1	1	2	2	2	1	2	7	1	2	1	1	99999	2	2	7	7	6	7	6	7	5	7	4	7	1	5	5	5	6	6	4	6	6	4	7	7	6	4	4	99999	99999	9	99999	99999	6	8	5
640	54	1	1	2	5	3	1	1	6	1	2	6	2	4	2	1	5	5	6	5	7	7	3	7	5	5	3	5	6	2	3	6	6	5	5	4	7	6	5	4	3	99999	4	99999	99999	99999	6	7	4
642	30	1	1	1	2	2	1	2	3	1	1	3	2	2	1	2	7	5	5	7	5	7	4	7	5	7	1	3	4	4	5	4	4	7	5	6	7	2	6	3	2	99999	99999	3	99999	99999	8	10	10
644	50	2	1	2	2	3	2	1	9	1	1	1	2	4	2	1	6	5	5	6	5	6	4	5	4	5	2	2	5	6	6	6	5	5	5	4	6	5	5	5	5	99999	99999	99999	99999	99999	2	3	5
645	28	1	2	1	2	1	1	1	1	1	2	3	2	2	2	1	7	6	7	7	5	7	4	6	7	7	1	6	6	7	5	6	5	7	6	7	5	4	6	6	5	99999	99999	99999	99999	99999	8	6	8
650	26	1	1	1	5	2	2	1	4	1	2	3	2	4	2	2	7	5	6	7	7	7	3	6	6	7	4	1	2	7	5	6	4	7	6	5	7	3	5	6	5	99999	5	99999	99999	99999	8	7	7
652	37	1	2	1	2	1	1	2	1	1	2	3	2	2	1	2	6	6	6	7	7	6	4	5	5	4	1	6	6	4	5	5	4	4	5	6	6	6	5	5	6	99999	4	99999	99999	99999	7	8	7
653	45	2	2	2	3	2	1	2	9	1	2	1	2	1	1	2	7	7	7	5	3	7	7	7	7	6	2	4	6	2	6	5	7	7	7	7	7	7	7	4	7	99999	99999	24	99999	99999	9	10	7
654	27	1	2	1	5	1	1	1	7	1	3	3	2	2	1	2	7	5	6	6	7	7	2	5	6	7	2	2	7	5	6	5	4	7	7	6	4	3	5	5	7	99999	99999	12	99999	99999	7	10	8
655	25	1	1	1	4	2	1	1	7	2	2	1	1	99999	1	1	7	7	7	7	7	7	3	3	4	6	1	4	2	7	7	3	5	6	6	5	7	5	5	6	5	99999	4	99999	99999	99999	6	2	5
656	30	1	1	1	2	2	1	1	8	1	3	1	2	3	2	2	5	7	6	7	7	6	3	5	5	7	2	2	5	4	4	4	6	7	5	7	3	2	5	4	4	99999	99999	4	99999	99999	7	9	8
657	35	2	1	2	2	2	1	1	7	1	1	1	2	1	1	2	7	7	6	6	4	7	3	7	5	7	1	4	5	7	7	5	6	7	7	4	7	4	5	6	6	99999	99999	2	99999	99999	6	5	8
659	35	1	1	2	2	3	1	2	3	1	2	1	2	2	2	1	5	5	3	6	3	7	3	4	3	7	1	5	3	5	7	7	6	5	5	6	7	7	6	6	7	99999	6	99999	99999	99999	7	8	5
662	29	1	1	1	5	3	1	1	7	1	1	1	2	3	2	2	4	5	5	7	7	4	3	1	5	5	2	4	5	5	4	5	2	5	5	7	5	3	5	1	4	99999	99999	4	99999	99999	7	8	9
663	61	1	2	1	4	1	1	1	7	2	3	4	1	99999	1	2	7	7	7	7	7	7	3	7	7	6	1	7	7	7	7	5	7	7	7	5	7	7	7	7	7	99999	99999	99999	99999	10	3	2	2
664	23	2	2	1	4	1	1	1	2	1	2	4	2	1	1	2	5	7	6	5	7	7	7	7	5	7	1	7	7	2	3	7	7	7	7	2	7	5	7	6	7	99999	99999	12	99999	99999	3	10	5
665	42	1	2	1	2	2	1	1	7	1	2	1	2	4	1	1	5	6	7	6	6	7	5	6	4	6	2	4	6	3	5	6	6	6	5	7	7	6	6	6	6	99999	3	99999	99999	99999	7	9	8
666	37	1	1	1	2	3	1	1	6	1	1	1	2	2	1	2	4	6	5	7	5	7	5	5	4	6	5	5	5	5	5	5	5	6	6	6	6	6	6	4	3	99999	99999	2	99999	99999	7	8	8
668	41	1	1	2	4	3	1	1	6	2	2	1	2	1	2	1	6	6	5	6	6	6	5	5	5	6	3	5	5	5	5	5	6	6	6	5	7	5	6	6	4	99999	99999	4	99999	99999	7	8	9
669	38	1	2	1	2	2	1	1	6	1	1	1	1	99999	1	1	5	4	6	5	2	7	2	5	4	6	1	2	6	5	5	7	2	7	5	7	7	4	4	5	3	99999	99999	99999	99999	99999	8	7	8
673	33	2	2	1	5	2	2	2	2	1	3	1	2	3	2	2	2	6	7	6	7	5	2	5	3	6	1	2	7	4	2	5	6	7	5	5	3	3	3	1	7	99999	99999	20	99999	99999	10	10	5
674	35	1	2	2	4	2	1	1	9	1	2	1	1	99999	2	1	3	6	5	5	7	7	6	7	4	5	2	5	6	3	4	6	6	6	7	7	7	6	6	5	7	10	99999	99999	99999	99999	3	6	8
676	29	2	2	1	5	1	1	2	2	1	3	3	2	2	2	1	5	7	7	4	7	5	3	4	5	3	3	6	4	4	5	7	1	6	5	7	5	6	6	5	2	99999	4	99999	99999	99999	9	5	2
677	36	1	2	1	3	1	1	1	6	1	1	3	2	3	1	1	7	5	6	7	7	7	4	7	5	7	7	4	6	7	7	4	5	5	6	6	7	6	5	6	7	30	99999	99999	99999	99999	7	6	9
679	26	1	2	1	5	2	1	1	6	1	2	3	2	4	1	1	6	2	4	7	6	1	6	2	4	6	2	1	6	6	5	2	1	6	2	7	2	4	3	5	7	99999	99999	99999	99999	99999	9	9	7
680	30	1	1	1	5	2	1	2	2	1	3	3	2	2	2	1	6	4	6	6	7	4	2	6	6	6	3	2	2	6	6	6	3	6	4	5	6	5	5	6	4	99999	2	99999	99999	99999	6	5	7
682	26	1	2	1	5	1	1	2	2	1	3	3	2	2	1	2	6	7	7	7	6	6	4	4	6	7	2	2	6	5	5	6	7	7	7	7	5	6	6	6	7	99999	99999	6	99999	99999	7	10	8
683	27	1	1	1	5	2	1	2	6	1	2	3	2	4	2	1	6	6	6	7	7	7	3	7	5	6	2	7	4	6	6	5	5	6	7	6	7	6	6	3	7	99999	3	99999	99999	99999	6	10	8
684	31	2	2	1	5	1	1	2	2	1	3	3	2	2	1	2	4	5	7	7	7	7	4	3	2	1	4	5	7	2	4	6	4	5	5	4	1	2	3	1	5	99999	99999	3	99999	99999	8	10	10
685	30	1	1	2	2	1	1	2	4	1	2	3	2	2	2	1	6	6	3	7	2	7	4	6	7	7	2	6	6	6	6	6	2	5	5	6	7	4	6	6	6	99999	99999	4	99999	99999	4	4	4
688	39	1	1	2	2	3	1	1	1	1	2	1	2	1	2	2	4	5	5	6	6	6	4	6	6	6	3	3	5	5	6	5	6	4	6	6	6	2	6	6	3	99999	99999	2	99999	99999	5	7	7
690	28	1	1	1	2	2	1	2	1	1	1	1	2	2	2	1	4	7	7	6	3	7	1	3	7	7	1	7	6	5	5	3	4	5	5	7	3	5	5	1	2	99999	99999	5	99999	99999	10	8	10
691	25	1	2	1	4	1	1	1	7	2	2	1	2	3	1	1	4	6	7	5	7	7	3	5	1	5	1	2	4	3	5	5	1	6	5	7	7	3	6	2	4	99999	99999	4	99999	99999	8	10	10
692	32	1	1	1	5	2	1	2	4	1	3	3	2	2	2	1	7	7	7	7	7	5	5	4	5	6	6	2	6	7	3	4	4	6	4	6	6	4	5	4	2	99999	99999	8	99999	99999	7	10	9
693	25	1	2	1	5	1	1	1	1	1	3	3	2	2	1	1	5	6	7	6	7	7	5	7	6	7	5	5	3	6	5	7	5	6	6	7	4	6	6	7	7	99999	99999	3	99999	99999	7	8	3
694	24	1	1	1	3	3	1	2	2	1	2	1	2	2	2	1	4	6	5	6	7	7	3	7	5	5	2	6	4	5	4	4	5	4	5	6	5	6	6	4	7	99999	99999	3	99999	99999	6	7	7
695	27	1	1	1	4	1	1	2	1	1	3	3	2	2	2	1	7	7	6	7	6	7	5	7	6	7	3	5	5	7	6	6	6	6	6	6	6	4	6	7	5	3	99999	99999	99999	99999	3	6	3
696	27	2	2	1	4	2	1	1	6	2	1	3	1	99999	1	1	7	7	6	6	7	7	6	7	5	7	1	7	6	6	6	6	7	7	7	7	7	6	7	6	7	99999	4	99999	99999	99999	2	3	4
697	37	2	1	2	4	2	1	1	6	2	1	1	1	99999	2	1	5	5	5	5	6	5	5	5	5	5	3	4	6	4	5	5	5	6	5	5	6	5	5	5	4	99999	99999	99999	99999	99999	1	1	1
698	54	1	2	2	4	3	2	1	6	2	2	1	2	1	2	2	7	6	6	6	7	7	6	7	6	7	1	6	7	7	7	6	7	7	7	6	7	6	6	7	6	99999	99999	99999	99999	99999	2	2	2
699	38	1	1	2	4	3	1	2	7	2	2	1	2	2	1	2	7	6	5	6	7	7	5	7	5	6	1	5	7	3	6	7	6	5	5	2	6	4	6	1	3	99999	99999	4	99999	99999	10	10	7
700	44	2	1	1	4	2	1	1	6	2	2	1	1	99999	2	1	7	7	7	5	7	7	1	7	1	4	1	7	7	7	4	7	7	7	7	7	7	7	7	4	7	99999	99999	24	99999	99999	10	6	0
702	59	2	1	2	5	3	1	1	7	1	2	1	2	4	1	2	6	7	6	6	1	7	2	7	6	7	2	5	7	7	6	4	4	7	7	6	7	7	7	7	7	99999	99999	2	99999	99999	8	10	10
704	29	1	1	1	5	2	1	2	1	1	3	3	2	2	2	1	7	7	7	7	7	7	2	5	3	7	1	6	4	5	5	5	5	6	7	3	6	3	6	3	6	99999	99999	24	99999	99999	8	8	8
707	26	1	2	1	5	1	1	2	1	1	3	3	2	1	1	1	6	7	7	5	7	7	5	7	6	7	2	7	7	5	5	7	7	7	6	5	7	6	6	6	6	99999	6	99999	99999	99999	5	5	0
709	30	2	2	1	5	1	1	2	1	1	2	3	2	2	1	2	7	6	6	7	7	5	4	5	5	7	2	2	6	6	6	5	5	7	3	6	5	2	6	7	6	10	99999	99999	99999	99999	7	5	8
710	27	1	2	1	3	3	1	2	1	1	2	2	2	2	2	2	5	5	5	6	4	4	3	5	2	6	1	1	3	6	5	6	6	7	7	7	5	4	4	3	4	99999	99999	6	99999	99999	9	4	7
712	26	1	2	1	5	1	2	2	1	1	3	3	2	4	1	1	5	7	5	5	7	2	4	4	7	7	4	4	4	7	5	4	3	7	3	7	3	4	5	7	7	99999	99999	99999	99999	99999	0	0	0
713	28	1	2	1	4	1	1	1	6	2	1	3	2	4	1	1	5	6	6	5	6	7	2	3	4	7	4	7	4	3	6	4	7	5	4	7	4	4	5	2	2	99999	99999	3	99999	99999	8	7	8
715	36	1	1	1	2	3	1	2	6	1	2	1	1	99999	2	2	7	6	7	7	6	7	2	7	6	7	1	2	7	7	6	7	6	7	6	7	7	4	6	6	6	99999	99999	14	99999	99999	8	8	10
716	28	1	1	1	4	2	1	2	1	1	3	3	2	2	2	1	6	7	7	7	7	5	3	6	7	7	1	5	7	6	6	6	6	7	7	7	4	5	7	5	7	99999	99999	12	99999	99999	8	2	3
717	30	1	1	1	5	1	1	2	1	1	3	3	2	2	1	1	5	6	5	6	4	5	5	5	3	6	3	5	6	3	4	5	4	7	6	5	4	5	5	4	7	99999	99999	4	99999	99999	9	10	10
718	32	2	2	1	5	2	2	2	2	1	3	3	2	4	2	1	6	5	7	7	7	7	5	5	5	5	1	5	7	5	6	4	7	7	6	6	5	4	6	7	6	99999	99999	99999	99999	99999	7	10	7
719	31	2	2	1	5	1	1	1	1	1	2	4	2	3	1	2	7	6	6	5	7	7	4	6	6	7	4	6	7	5	5	7	7	4	6	5	7	4	6	7	7	99999	99999	99999	05:25:00	99999	5	6	2
720	26	1	2	1	2	1	1	1	6	1	2	2	2	4	2	2	6	4	4	7	7	7	4	4	7	7	2	4	5	7	7	4	4	4	3	6	6	5	4	4	3	99999	99999	3	99999	99999	6	8	5
723	34	1	1	1	5	1	1	2	7	1	3	3	2	4	1	2	5	5	7	7	1	5	2	2	2	5	2	7	5	5	5	7	5	7	5	5	2	5	5	6	2	99999	99999	3	99999	99999	8	10	10
724	26	2	1	1	5	1	2	2	2	1	3	3	2	2	1	1	5	6	6	6	6	6	4	4	5	7	3	4	5	5	4	6	6	6	4	6	5	3	5	3	4	99999	99999	6	99999	99999	6	8	9
725	25	1	1	1	5	1	1	1	2	1	3	3	2	2	1	1	6	6	3	7	2	7	2	4	3	6	1	3	5	2	5	4	5	5	3	2	6	3	6	1	5	99999	99999	33	99999	99999	5	8	7
726	30	1	1	1	4	3	1	1	6	1	1	1	2	4	2	1	5	7	6	7	7	7	5	5	6	6	4	3	7	5	6	7	6	7	6	7	7	6	5	3	4	99999	6	99999	99999	99999	7	6	9
729	35	2	1	1	5	2	2	1	7	1	1	1	2	2	1	2	5	5	7	5	7	6	2	4	1	4	2	3	4	4	4	3	3	6	6	5	4	3	3	3	4	99999	99999	99999	99999	99999	9	10	10
731	39	2	1	1	2	2	1	1	2	1	1	4	1	99999	2	2	4	4	6	6	7	5	2	7	1	4	1	3	6	3	5	6	5	6	6	4	6	7	6	5	6	99999	99999	99999	99999	99999	5	6	8
734	39	1	1	2	5	2	1	2	4	1	2	1	2	2	2	1	5	5	6	7	5	5	3	5	4	6	2	4	4	7	6	4	4	6	5	6	7	6	4	3	7	99999	99999	3	99999	99999	8	5	10
736	36	1	1	2	4	3	1	1	4	1	2	1	2	4	2	1	6	5	5	5	6	7	4	6	5	7	2	3	4	2	3	6	3	5	5	5	4	3	3	3	4	99999	99999	2	99999	99999	9	9	9
737	25	1	2	1	2	1	1	1	6	1	2	3	2	3	2	1	3	5	7	5	4	7	5	7	3	5	2	6	2	2	4	7	6	3	6	5	7	4	7	3	7	99999	99999	4	99999	99999	6	8	4
738	25	1	1	1	5	2	1	2	1	1	3	3	2	2	2	1	5	6	6	7	7	4	2	3	4	5	2	2	3	4	3	5	3	6	7	7	3	2	6	1	7	99999	99999	3	99999	99999	10	10	10
741	28	2	1	1	3	1	1	2	1	1	2	3	1	99999	1	1	4	6	6	6	7	7	7	7	7	7	1	3	7	4	5	7	7	5	6	4	7	6	7	7	7	99999	99999	99999	99999	99999	0	4	2
744	25	1	2	1	2	1	1	1	6	1	2	3	2	2	1	1	6	5	5	7	6	7	4	6	5	6	1	4	2	6	6	6	5	5	3	5	7	2	4	6	5	99999	99999	6	99999	99999	8	8	8
745	28	1	2	1	4	1	1	1	6	1	1	2	2	1	2	2	6	6	3	5	4	7	2	4	6	6	2	4	5	5	6	4	5	5	3	6	5	4	5	5	4	99999	99999	2	99999	99999	8	8	8
748	27	1	2	1	2	1	1	1	4	1	2	3	1	99999	2	2	6	7	4	7	5	7	1	4	4	7	1	3	3	6	6	5	5	7	4	7	7	1	5	5	7	99999	99999	3	99999	99999	9	6	8
751	35	1	2	2	4	3	1	1	4	1	2	1	2	3	2	1	4	5	6	6	4	7	5	6	5	5	6	6	5	3	3	7	6	6	6	6	6	5	5	4	4	99999	99999	3	99999	99999	9	9	7
753	29	1	1	1	4	2	2	1	6	2	1	1	2	1	2	2	7	5	4	6	3	7	5	7	4	6	2	4	4	4	6	6	7	5	5	5	6	4	5	5	5	99999	99999	5	99999	99999	7	7	6
754	26	1	2	1	3	1	2	1	1	1	2	3	2	2	1	1	6	6	6	6	6	6	3	6	4	5	1	2	4	4	3	5	4	7	4	6	4	6	5	4	4	99999	99999	6	99999	99999	10	10	8
755	29	2	2	1	5	1	1	2	2	1	3	3	2	2	2	2	5	5	3	5	5	7	3	6	3	6	4	6	3	5	5	7	7	6	6	5	5	4	3	5	7	99999	99999	6	99999	99999	9	10	7
756	56	1	2	2	1	1	1	1	6	1	2	1	2	1	1	1	5	7	4	7	7	7	7	7	7	7	1	7	7	4	7	7	7	7	7	7	7	7	7	4	7	99999	99999	4	99999	99999	6	10	5
759	32	1	2	1	3	1	1	2	9	1	2	3	2	1	1	1	7	6	5	7	5	6	1	1	2	7	1	6	6	6	7	2	3	7	6	7	3	2	5	3	5	99999	99999	16	99999	99999	10	10	10
761	35	1	1	2	2	1	1	2	7	1	2	1	2	4	1	2	5	7	3	7	7	4	1	5	2	6	2	7	5	7	5	7	3	6	6	7	3	2	7	5	2	99999	99999	4	99999	99999	10	10	9
763	24	1	2	1	4	1	1	1	7	1	1	4	2	1	1	2	3	5	6	7	7	3	2	1	2	5	1	1	6	2	5	4	1	5	7	7	1	3	5	1	3	99999	99999	12	99999	99999	7	10	9
765	28	1	1	1	5	1	1	2	4	1	2	3	2	2	1	2	6	5	7	6	4	7	1	4	5	7	1	5	7	5	5	5	5	7	6	7	7	2	6	6	5	99999	99999	10	99999	99999	8	9	7
766	26	1	2	1	5	2	1	2	2	1	3	3	1	99999	2	1	5	5	5	6	6	6	3	6	4	3	6	6	2	1	2	6	4	4	6	6	3	3	5	2	6	99999	99999	14	99999	99999	8	10	3
767	28	2	1	1	4	2	1	1	1	1	1	1	1	99999	2	1	6	6	5	6	7	7	3	6	4	5	2	4	7	5	5	4	5	4	4	4	7	3	5	4	4	99999	99999	3	99999	99999	7	7	10
770	51	2	1	2	5	2	1	1	4	1	2	1	1	99999	1	2	7	7	7	6	7	6	2	7	7	6	1	4	7	7	6	7	7	7	7	7	6	7	6	7	7	99999	99999	99999	99999	99999	0	0	0
772	29	1	2	1	5	1	1	2	4	1	2	3	2	2	1	2	6	5	5	6	6	5	2	6	4	5	2	3	3	5	5	5	5	5	5	5	6	3	5	4	5	99999	99999	4	99999	99999	2	4	0
773	34	1	2	1	5	1	1	1	6	1	2	3	2	2	1	2	7	7	7	7	6	7	6	6	7	7	3	4	6	7	6	6	6	5	6	4	7	4	6	5	5	99999	99999	3	99999	99999	5	5	5
775	27	1	1	1	4	1	1	1	6	2	2	4	2	4	1	1	4	7	7	7	7	7	1	7	4	4	1	1	4	2	2	7	7	4	7	7	3	1	7	1	7	99999	99999	24	99999	99999	7	10	5
776	23	1	2	1	2	1	1	1	1	1	2	1	1	99999	2	1	5	5	7	6	7	6	2	2	1	4	6	5	6	2	2	7	6	5	2	5	2	2	3	1	2	99999	99999	6	99999	99999	7	10	7
778	28	1	1	1	2	1	1	1	8	1	2	3	1	99999	1	1	7	5	5	5	7	7	5	7	5	7	3	3	1	7	5	5	5	7	7	7	7	3	5	5	3	99999	99999	5	99999	99999	7	5	5
779	41	2	1	1	4	3	1	2	6	2	2	1	2	1	2	1	5	7	5	6	7	7	3	6	5	5	2	6	6	2	6	6	2	6	6	7	4	4	6	3	7	99999	99999	6	99999	99999	8	9	10
780	26	2	2	1	4	1	1	1	1	1	1	3	2	4	1	1	7	7	5	7	4	7	3	7	5	7	1	7	5	7	7	7	7	7	7	4	6	1	7	6	6	99999	5	99999	99999	99999	1	6	5
782	33	1	1	2	4	3	1	1	6	1	1	1	2	1	2	1	7	5	6	3	5	7	2	5	1	6	1	3	1	3	3	6	5	6	6	6	7	6	5	5	3	99999	99999	20	99999	99999	8	9	4
783	24	1	2	1	4	3	1	1	6	2	2	1	2	3	2	1	7	7	7	7	7	3	1	3	5	5	1	1	7	7	6	5	5	6	6	7	3	4	4	3	5	99999	99999	36	99999	99999	10	10	10
788	41	1	1	2	5	3	1	2	4	1	2	1	1	99999	2	2	7	5	6	7	7	7	5	7	5	7	2	5	2	7	7	5	5	7	5	7	7	3	6	5	7	99999	99999	2	99999	99999	8	6	10
791	42	1	1	2	4	3	1	1	7	1	2	1	2	1	2	1	7	7	7	7	7	7	6	7	6	7	1	2	1	6	6	7	7	7	7	6	7	7	7	6	7	99999	99999	99999	99999	99999	1	7	9
793	40	1	1	2	5	2	1	1	4	1	1	1	2	2	1	2	7	4	7	7	7	7	1	7	4	4	7	4	7	4	7	7	2	7	7	7	6	2	4	1	7	99999	10	99999	99999	99999	8	10	10
794	26	1	1	1	4	2	1	1	4	1	2	1	2	2	2	1	5	5	4	5	5	6	4	6	6	6	1	7	6	4	6	6	5	5	5	4	7	6	6	7	7	99999	99999	2	99999	99999	1	2	2
795	35	2	2	1	1	1	2	1	6	1	1	4	2	1	1	2	7	7	6	6	6	6	4	6	5	6	2	3	4	4	5	5	3	4	4	2	5	5	4	4	6	99999	99999	4	99999	99999	7	9	9
797	40	1	2	2	4	3	1	2	4	1	2	1	2	4	1	2	7	7	7	7	7	7	6	6	6	7	2	5	7	7	7	7	7	7	6	6	7	6	7	5	7	99999	99999	5	99999	99999	8	4	5
801	33	1	1	1	4	3	1	2	4	1	2	1	1	99999	2	1	7	5	7	7	7	7	3	7	6	7	1	6	5	7	7	7	5	6	6	6	7	2	5	7	5	99999	99999	8	99999	99999	8	3	6
802	34	1	2	1	3	1	1	2	6	1	2	1	1	99999	1	2	5	5	7	7	7	7	5	7	7	7	3	5	6	7	7	7	7	6	6	7	7	3	5	7	5	15	99999	99999	99999	99999	3	5	3
803	25	1	1	1	4	1	1	1	4	1	1	3	2	1	1	1	4	6	5	6	6	7	3	6	6	5	4	2	4	5	5	6	5	5	5	5	6	3	5	5	3	99999	99999	99999	99999	30	7	3	5
805	24	1	1	1	5	1	2	1	1	1	3	3	2	3	1	1	4	5	3	7	5	1	1	1	1	3	7	3	4	3	2	3	1	1	5	4	4	3	5	3	4	99999	99999	8	99999	99999	10	10	10
811	45	1	1	2	4	3	1	2	6	2	2	1	2	3	2	2	6	6	6	7	7	6	4	6	6	5	4	5	5	3	5	5	5	6	6	5	7	5	5	5	5	99999	99999	4	99999	99999	8	8	8
812	28	1	2	1	2	1	1	2	4	1	3	2	2	4	1	2	7	4	5	6	6	7	1	4	3	6	6	3	4	7	4	3	5	4	3	7	3	6	4	6	7	99999	99999	4	99999	99999	9	8	10
815	41	1	2	1	1	3	1	2	3	1	3	1	2	2	2	1	7	6	6	6	7	7	4	7	5	6	3	5	6	7	5	6	4	5	5	3	7	5	6	5	5	99999	99999	99999	99999	99999	0	4	3
817	24	2	1	1	4	2	1	1	6	1	1	1	2	4	2	1	6	5	6	6	6	7	6	6	5	7	3	6	6	7	5	6	6	4	6	5	7	5	6	6	6	3	99999	99999	99999	99999	5	3	3
818	50	1	1	2	4	3	1	2	7	2	2	1	2	1	2	1	5	7	5	7	1	7	1	5	7	7	2	7	7	5	4	6	6	7	7	7	7	1	7	7	6	99999	8	99999	99999	99999	5	4	3
819	30	1	2	1	5	2	1	2	7	1	2	3	1	99999	1	2	6	5	7	7	7	5	2	6	3	6	1	2	5	1	3	6	3	6	5	5	6	4	5	2	6	99999	99999	2	99999	99999	10	10	10
820	52	1	1	2	5	3	2	1	4	1	2	1	1	99999	1	1	6	5	7	7	7	7	3	7	5	5	3	2	5	3	6	7	7	5	5	2	7	4	2	5	7	99999	99999	5	99999	99999	3	9	0
822	32	2	1	1	5	1	1	1	9	1	2	3	2	2	1	2	5	5	4	5	7	6	5	6	5	5	2	5	4	2	6	6	4	4	7	6	4	7	5	2	7	99999	99999	4	99999	99999	10	10	10
823	32	1	2	1	2	1	1	1	8	1	1	1	2	1	1	1	5	5	4	4	5	7	2	4	4	5	2	4	6	3	2	5	5	5	5	4	3	2	5	1	6	99999	99999	18	99999	99999	7	9	7
824	32	1	2	1	4	2	1	2	6	2	2	1	2	1	2	1	6	6	7	7	7	7	2	1	3	6	1	5	6	5	5	1	2	6	2	6	6	5	5	4	6	99999	99999	3	99999	99999	7	7	7
825	31	2	2	1	4	2	1	1	6	1	1	1	1	99999	1	2	5	5	5	7	6	4	5	6	2	4	5	2	2	2	2	4	4	6	4	4	5	6	5	5	5	90	99999	99999	99999	99999	6	8	8
827	44	2	2	2	4	1	1	1	6	1	2	4	2	4	1	2	5	6	7	5	6	5	2	6	6	6	3	5	4	3	5	5	4	6	6	5	2	4	4	1	6	99999	99999	6	99999	99999	10	10	10
829	30	2	1	1	3	1	1	2	1	1	3	3	2	2	1	2	5	5	6	5	6	6	4	6	6	5	3	4	6	5	5	5	5	5	5	5	5	4	5	5	4	1	99999	99999	99999	99999	7	6	7
831	25	1	2	1	4	1	1	2	4	1	2	2	2	2	1	1	3	4	3	3	2	5	2	6	4	4	4	3	3	3	4	5	3	4	4	5	6	2	3	1	5	99999	13	99999	99999	99999	6	10	8
833	31	1	1	1	4	1	1	1	7	1	2	3	2	2	1	1	4	7	6	7	5	7	3	6	1	7	1	1	5	6	6	4	5	6	4	6	1	5	6	2	6	99999	99999	3	99999	99999	7	10	9
834	27	2	1	1	5	2	1	1	2	1	1	4	1	99999	2	1	2	7	7	7	7	7	7	7	7	7	1	5	7	7	6	7	7	3	7	7	7	2	7	5	5	99999	99999	99999	03:00:00	99999	2	9	2
835	27	1	2	1	5	2	1	2	1	1	3	3	2	2	1	1	5	6	7	6	7	5	3	4	3	3	2	4	6	3	4	7	4	4	4	6	7	6	5	3	3	99999	99999	2	99999	99999	7	9	5
838	30	1	2	1	4	1	1	1	6	1	1	2	1	99999	1	1	7	7	5	7	7	7	6	7	5	6	2	7	7	7	7	4	7	6	6	7	4	7	7	7	7	99999	99999	99999	99999	99999	0	0	10
839	28	1	1	1	2	2	1	2	2	1	2	3	2	2	2	1	4	4	3	6	7	5	7	6	6	7	6	5	5	3	3	7	7	7	6	6	6	4	6	5	1	99999	3	99999	99999	99999	5	7	9
840	38	2	1	1	5	3	1	1	6	1	2	1	2	4	2	1	6	7	7	7	6	7	2	7	7	7	2	5	7	7	6	7	7	7	7	7	7	1	7	7	6	99999	99999	2	99999	99999	7	4	8
841	31	2	1	1	5	1	2	1	3	1	3	3	2	2	1	2	6	7	3	7	7	7	2	5	7	7	1	7	5	6	7	1	7	7	5	7	7	2	6	2	4	99999	99999	2	99999	99999	9	5	9
844	50	1	1	2	5	3	1	2	7	1	2	3	2	2	2	1	2	7	3	7	1	7	2	3	1	5	7	2	2	1	1	1	6	7	7	7	2	7	3	1	2	99999	99999	15	99999	99999	10	10	10
845	27	1	2	1	5	1	1	1	3	1	3	3	2	2	1	1	6	5	6	7	6	5	4	3	5	5	1	5	7	6	5	5	6	7	7	7	5	3	5	3	3	99999	99999	3	99999	99999	9	10	4
848	37	1	1	2	3	3	1	1	7	1	2	3	2	2	2	1	5	6	6	6	6	6	1	5	5	5	3	1	5	2	6	6	4	7	6	5	6	4	4	4	3	4	99999	99999	99999	99999	7	10	10
849	54	2	1	1	5	3	2	1	7	1	2	4	2	1	2	2	7	7	7	7	7	7	5	7	6	7	1	3	2	5	7	7	7	7	6	6	7	7	7	6	7	10	99999	99999	99999	99999	2	8	0
852	25	1	1	1	3	1	1	2	4	1	2	3	2	2	1	1	7	6	5	5	3	4	1	2	3	5	2	2	4	5	5	4	2	5	3	7	3	2	4	5	4	99999	99999	8	99999	99999	8	6	4
853	31	1	1	1	4	2	2	2	7	1	3	3	2	2	1	1	4	5	4	5	5	6	4	6	4	5	2	3	3	4	3	4	4	5	4	3	5	3	4	3	5	99999	99999	6	99999	99999	5	10	10
855	40	1	2	1	5	1	2	2	1	1	3	3	2	2	1	2	7	7	4	7	6	7	3	6	4	7	1	6	7	7	6	6	4	6	5	7	7	1	5	4	5	99999	99999	30	99999	99999	7	10	0
856	30	2	2	1	5	2	2	2	7	2	2	1	1	99999	1	1	6	4	3	7	7	7	4	5	2	7	1	7	4	7	7	7	7	5	5	5	7	7	6	5	7	99999	6	99999	99999	99999	5	5	5
857	24	1	2	1	5	1	1	1	7	2	2	3	2	1	1	2	5	6	4	6	6	6	4	5	5	5	2	4	4	6	5	6	4	4	4	6	6	5	5	4	4	5	99999	99999	99999	99999	7	7	3
858	25	1	2	1	2	1	1	1	6	1	2	1	2	4	2	1	7	7	6	7	7	7	5	6	6	7	1	4	7	5	6	6	7	6	6	6	7	5	6	6	7	99999	99999	99999	99999	99999	2	5	5
859	22	1	2	1	2	1	1	1	7	1	2	3	2	2	1	2	4	4	5	7	3	6	1	5	2	5	1	1	5	1	6	5	3	4	3	5	5	3	4	2	3	99999	99999	6	99999	99999	6	8	4
860	24	2	2	1	2	1	2	1	5	1	1	3	2	2	1	1	6	6	6	7	5	7	4	6	6	6	2	7	4	6	6	6	6	7	7	6	7	6	7	7	6	99999	99999	4	99999	99999	5	7	7
861	23	1	1	1	5	2	1	1	7	1	2	1	2	2	2	1	4	4	4	7	1	5	1	1	5	7	1	5	2	4	3	1	1	7	4	6	3	2	3	1	2	99999	99999	5	99999	99999	10	10	10
862	27	1	1	1	5	2	1	1	6	2	2	1	1	99999	2	1	5	5	5	6	5	6	2	3	3	5	1	2	5	4	4	6	7	7	6	5	6	2	3	4	4	99999	5	99999	99999	99999	6	8	9
863	30	2	2	1	2	2	1	2	6	1	2	3	2	1	1	1	3	6	6	5	7	7	2	6	5	6	6	2	6	1	4	7	4	6	5	3	7	2	5	4	7	4	99999	99999	99999	99999	2	7	6
865	31	1	1	1	5	1	1	2	6	2	2	3	2	2	1	1	6	6	6	6	7	6	4	4	7	6	2	3	3	6	6	5	2	7	6	7	5	2	6	4	5	99999	99999	5	99999	99999	7	6	7
866	24	1	1	1	3	1	1	1	4	1	2	1	1	99999	1	1	4	4	6	7	7	7	5	5	5	5	5	5	6	5	5	7	6	7	7	5	7	5	5	6	6	99999	99999	99999	99999	99999	0	2	1
868	25	1	1	1	5	1	1	1	7	1	3	3	2	1	1	1	5	5	2	6	6	6	1	6	1	5	1	1	3	1	3	4	3	7	6	4	5	4	3	1	1	99999	99999	8	99999	99999	8	10	9
869	32	2	1	1	5	3	1	2	9	1	3	1	2	2	1	2	6	5	7	6	5	6	4	2	6	6	2	6	5	4	4	3	5	5	6	6	2	5	5	2	6	99999	99999	12	99999	99999	7	9	7
871	32	1	1	1	5	3	1	1	7	1	2	1	2	2	2	1	4	4	6	4	7	7	4	7	7	7	1	3	1	3	2	7	3	7	7	4	7	7	4	6	7	99999	99999	6	99999	99999	7	7	10
872	22	1	1	1	3	1	2	1	5	1	2	3	2	4	2	1	6	5	5	7	5	7	5	7	7	7	5	1	3	7	5	5	5	5	7	7	7	5	5	6	7	10	99999	99999	99999	99999	7	9	10
873	30	2	2	1	5	2	1	2	6	2	2	1	2	3	2	2	7	7	7	7	6	5	2	5	5	6	1	2	5	5	4	5	6	7	7	7	6	5	4	4	6	99999	99999	36	99999	99999	5	8	6
875	35	1	1	2	5	2	1	1	4	1	1	1	2	1	2	2	4	4	6	5	6	7	4	7	5	7	6	6	4	5	7	5	6	7	5	6	7	6	5	5	5	99999	99999	5	99999	99999	8	10	10
877	25	2	2	1	4	1	1	1	6	1	2	3	2	4	2	1	5	6	6	3	7	3	3	7	2	3	1	1	6	5	4	3	2	3	5	7	3	4	6	4	7	99999	99999	4	99999	99999	8	6	4
878	26	1	1	1	3	1	2	1	5	1	2	3	2	2	1	1	5	7	7	7	7	4	1	5	6	6	1	5	6	4	4	7	4	5	7	7	4	7	7	4	7	99999	99999	1	99999	99999	8	10	10
879	31	1	1	1	5	1	1	2	7	1	2	3	2	4	1	1	6	7	7	5	5	5	5	6	3	7	7	6	5	6	6	5	5	6	4	4	5	4	4	5	2	99999	4	99999	99999	99999	8	8	6
880	42	1	1	2	4	3	1	2	4	1	2	1	2	2	2	1	6	7	6	7	6	7	3	6	6	7	1	4	6	6	6	6	6	6	6	4	7	5	6	6	4	99999	99999	99999	04:00:00	99999	0	5	2
881	30	2	2	1	3	1	1	2	4	1	1	1	2	2	1	2	7	6	4	5	4	7	1	7	3	7	5	4	6	4	3	6	3	7	4	6	5	7	4	5	4	99999	99999	4	99999	99999	0	10	8
884	30	1	1	1	3	2	1	1	5	1	2	1	2	2	1	2	1	3	6	7	7	4	1	5	4	5	1	3	3	4	4	2	4	7	7	7	7	1	7	7	7	99999	99999	3	99999	99999	10	10	10
885	40	2	1	2	4	3	1	2	6	2	2	1	2	1	2	2	5	6	6	3	7	7	4	2	5	6	1	1	6	6	4	4	5	5	5	7	4	7	4	5	7	99999	99999	24	99999	99999	7	7	10
886	48	2	1	2	5	3	1	2	3	1	3	1	2	2	2	1	7	6	6	7	7	7	4	6	4	6	3	4	5	5	6	5	5	6	7	6	7	4	6	5	7	99999	99999	3	99999	99999	7	8	9
890	34	1	1	2	3	3	1	2	4	1	2	1	2	2	1	2	5	6	7	7	7	7	4	5	5	5	1	1	5	5	5	5	6	4	4	7	6	4	5	4	3	99999	99999	24	99999	99999	7	8	8
891	29	1	1	1	2	2	1	1	7	1	2	3	2	4	1	1	5	4	4	6	6	4	2	6	3	4	5	4	3	5	5	5	3	4	5	6	5	3	6	4	4	5	99999	99999	99999	99999	7	6	5
892	35	1	2	1	2	1	1	1	6	1	1	3	2	2	1	2	7	7	7	7	7	7	3	4	2	5	5	7	6	7	5	4	7	7	7	7	5	1	5	1	7	99999	99999	7	99999	99999	7	10	10
894	38	1	1	1	5	1	1	2	1	1	3	4	2	2	1	2	3	5	5	4	6	4	3	3	3	4	2	5	3	4	4	5	3	5	4	5	2	3	3	3	4	165	99999	99999	99999	99999	8	9	10
895	25	1	2	1	5	1	2	1	4	1	2	3	2	2	2	1	4	4	7	7	7	7	7	7	6	3	2	4	5	3	3	7	4	7	4	3	7	7	4	6	7	99999	10	99999	99999	99999	6	8	5
896	24	1	2	1	2	1	1	1	6	1	2	4	1	99999	1	2	5	5	7	6	7	7	1	1	5	7	1	1	3	1	3	7	5	7	6	7	7	3	3	4	4	99999	99999	4	99999	99999	8	10	10
898	30	2	1	1	3	3	1	2	5	1	2	1	2	2	2	2	6	7	7	6	7	7	7	7	4	5	7	7	7	5	5	7	7	7	7	5	7	7	6	5	6	2	99999	99999	99999	99999	7	8	7
901	23	1	1	1	3	1	1	1	4	1	2	3	2	2	2	2	6	4	3	6	6	7	1	7	5	7	2	3	4	7	7	4	4	4	4	6	7	4	5	4	6	99999	99999	5	99999	99999	10	7	7
904	32	1	1	1	4	3	1	1	4	1	2	1	2	2	2	1	4	6	6	7	5	7	2	5	5	6	2	2	5	4	4	5	6	5	7	6	5	5	5	4	7	99999	99999	4	99999	99999	8	4	7
906	29	2	1	1	3	1	1	2	7	1	2	3	2	3	1	2	5	5	6	6	7	7	2	6	6	6	2	3	5	4	4	5	3	6	5	5	6	3	5	1	3	99999	99999	10	99999	99999	8	10	8
907	26	1	2	1	5	1	1	1	2	1	1	2	1	99999	2	1	7	6	2	7	7	6	1	7	5	7	2	7	7	7	7	7	7	7	7	6	7	5	7	7	2	99999	3	99999	99999	99999	10	10	7
908	24	2	1	1	2	1	2	1	7	1	2	3	2	1	1	2	1	2	7	7	6	7	1	7	6	7	1	7	1	1	7	7	7	7	7	7	4	7	7	7	5	99999	99999	12	99999	99999	10	10	10
909	31	2	2	1	5	1	1	2	2	1	3	3	2	2	1	1	6	5	6	6	6	4	3	2	6	4	3	5	4	5	5	4	3	5	5	5	3	4	5	4	3	99999	99999	99999	99999	99999	5	5	3
910	33	1	1	2	3	3	2	2	4	1	2	1	2	2	2	1	5	6	6	6	5	7	4	6	7	7	4	2	6	3	5	6	6	7	7	7	7	3	6	3	5	99999	99999	30	99999	99999	8	9	7
913	26	1	2	1	4	1	1	1	6	1	1	1	2	4	2	1	6	5	6	7	6	7	5	5	5	6	3	6	4	6	5	6	6	5	5	6	6	4	6	5	5	99999	6	99999	99999	99999	7	8	7
914	44	1	1	2	1	3	1	2	4	1	2	1	2	1	2	1	6	6	7	7	7	7	5	7	6	7	1	6	7	7	7	7	7	7	6	3	7	6	7	7	7	99999	99999	99999	03:00:00	99999	6	5	6
915	26	1	1	1	4	1	1	1	6	1	1	4	2	1	2	1	7	7	5	6	7	7	6	7	7	7	1	5	6	7	7	7	7	7	7	7	7	7	6	4	7	99999	3	99999	99999	99999	9	8	7
919	57	1	1	1	5	3	1	1	6	1	3	1	2	4	2	1	6	6	7	6	7	7	4	6	6	7	1	3	6	7	6	6	7	6	5	6	6	5	6	5	4	99999	6	99999	99999	99999	5	6	8
922	45	1	2	2	4	3	1	2	4	1	2	1	2	1	2	1	6	7	7	7	7	7	5	7	7	7	1	5	7	7	5	7	7	7	7	5	7	5	7	7	7	99999	4	99999	99999	99999	5	0	2
924	30	1	1	1	2	2	1	1	6	1	2	3	2	2	1	1	7	7	6	7	7	7	4	5	6	7	4	4	5	7	6	7	4	6	4	6	7	6	6	6	4	9	99999	99999	99999	99999	5	3	10
925	32	1	1	1	4	1	1	2	8	1	2	3	2	1	1	2	2	2	2	2	1	2	2	2	1	2	2	1	2	1	1	1	2	3	2	2	5	2	2	1	5	99999	99999	2	99999	99999	10	10	10
926	43	1	1	2	4	3	1	2	4	1	2	1	2	1	1	2	7	7	5	7	7	4	5	5	5	7	5	5	6	3	5	5	4	5	6	7	6	4	4	5	3	99999	6	99999	99999	99999	9	8	8
928	33	1	1	2	5	3	1	2	4	1	2	1	2	2	2	1	1	5	4	7	2	7	1	5	4	4	1	7	4	2	4	6	3	6	4	4	7	4	3	1	6	99999	99999	9	99999	99999	9	10	6
929	26	1	1	1	2	1	1	2	2	1	2	3	2	2	2	1	5	4	3	6	7	7	5	6	3	5	3	5	4	6	5	6	2	6	7	7	7	4	5	4	6	99999	99999	99999	01:00:00	99999	7	10	10
930	26	1	2	1	5	1	1	1	7	1	3	3	2	1	1	1	6	6	6	6	3	4	2	5	5	5	5	1	3	1	4	6	4	7	6	6	7	3	7	4	3	5	99999	99999	99999	99999	8	10	7
931	24	1	1	1	4	2	1	1	7	1	2	3	2	2	2	1	5	6	6	7	4	7	4	6	6	5	2	3	3	3	3	4	3	3	4	4	7	6	6	5	3	99999	99999	4	99999	99999	6	8	8
932	52	2	1	2	3	3	1	2	5	1	2	1	1	99999	2	1	7	7	6	6	5	7	6	6	7	7	2	5	6	6	6	5	5	7	6	4	6	2	6	6	6	99999	99999	99999	99999	99999	0	0	0
933	25	1	2	1	3	1	1	1	1	1	2	3	2	2	1	2	6	6	5	6	7	7	5	6	5	5	3	5	4	6	6	6	6	6	6	7	7	5	5	4	4	99999	99999	3	99999	99999	7	9	8
936	33	2	1	1	5	3	1	2	1	1	2	3	1	99999	2	1	5	6	7	4	7	5	2	5	2	6	3	2	5	5	4	7	4	4	3	3	3	5	6	5	7	99999	99999	2	99999	99999	8	7	10
937	48	2	1	2	4	3	1	1	6	2	2	1	2	2	2	1	6	6	6	5	4	6	4	7	6	6	2	6	6	6	6	4	2	6	5	4	6	2	4	6	6	15	99999	99999	99999	99999	2	5	5
942	38	1	1	1	2	2	1	1	6	1	2	1	1	99999	1	2	6	6	4	7	6	6	1	5	5	6	1	1	6	5	6	6	3	6	2	6	7	2	4	4	4	99999	2	99999	99999	99999	8	9	8
943	23	1	1	1	4	2	1	1	6	2	2	2	2	1	2	2	7	7	6	7	6	7	1	2	1	7	1	4	7	6	7	6	1	7	7	7	7	3	6	1	2	99999	99999	5	99999	99999	7	10	10
945	37	1	1	1	5	3	1	2	4	1	2	1	2	2	2	1	7	7	6	6	5	7	5	6	4	6	2	3	3	3	3	5	6	5	5	6	6	2	4	3	5	99999	99999	2	99999	99999	7	7	6
946	34	1	1	2	4	1	1	1	6	2	2	1	1	99999	1	1	7	7	7	7	7	7	2	7	7	7	1	2	6	6	7	7	7	7	7	7	7	1	7	7	7	7	99999	99999	99999	99999	7	7	7
947	30	2	1	1	5	2	1	2	4	1	2	3	2	2	1	1	6	6	6	6	6	6	5	6	6	6	3	5	6	6	6	6	6	6	5	5	6	5	5	6	4	99999	6	99999	99999	99999	8	6	6
948	33	1	1	1	5	2	1	1	4	1	2	3	2	2	1	2	4	6	7	5	6	3	1	1	1	2	1	1	4	4	3	1	1	7	1	7	3	1	4	1	7	99999	99999	8	99999	99999	10	10	10
951	33	1	1	1	4	3	1	2	4	1	2	1	1	99999	2	1	7	7	7	7	4	6	5	4	6	7	1	3	4	7	7	6	5	7	7	6	7	3	7	7	5	99999	99999	6	99999	99999	0	5	10
952	24	1	2	1	5	1	1	1	3	1	3	3	2	4	2	1	7	6	7	7	7	7	4	7	5	7	1	5	6	5	6	6	7	7	4	7	6	4	6	5	6	15	99999	99999	99999	99999	6	8	10
956	28	1	1	1	4	3	1	2	4	1	2	1	2	2	1	2	4	4	6	6	7	7	6	5	6	6	3	3	5	4	6	5	5	5	6	5	6	4	5	5	4	99999	99999	5	99999	99999	5	8	3
958	37	1	1	2	3	1	1	1	4	1	1	3	2	2	1	2	6	5	6	6	6	7	2	3	5	6	1	3	5	5	5	5	5	5	5	7	7	3	5	3	6	99999	99999	6	99999	99999	10	10	10
960	37	1	1	2	2	3	1	1	6	1	1	1	2	4	2	1	4	4	5	7	6	7	3	4	2	6	4	4	4	3	6	6	7	5	6	6	7	4	5	4	4	99999	99999	24	99999	99999	10	10	10
961	46	1	1	2	3	3	2	2	4	1	2	1	1	99999	1	2	4	7	7	7	7	7	5	7	7	7	1	5	7	5	5	7	7	7	7	7	7	1	7	7	7	99999	99999	3	99999	99999	5	10	10
963	24	1	1	1	4	1	1	1	4	1	2	1	1	99999	2	1	6	5	7	6	7	7	5	6	6	7	1	4	7	6	6	5	7	7	7	4	7	4	6	7	7	99999	99999	99999	99999	99999	0	3	4
966	39	1	1	2	4	2	1	2	4	1	2	1	2	2	1	2	7	6	6	7	2	7	2	7	5	7	1	3	3	6	6	5	6	7	6	6	7	2	5	5	3	99999	99999	4	99999	99999	8	9	8
967	25	1	2	1	5	1	1	1	4	1	2	3	2	2	1	1	4	7	1	7	5	7	3	5	3	4	3	5	4	5	5	7	5	5	4	4	7	4	5	5	4	99999	3	99999	99999	99999	5	5	5
968	28	1	2	1	4	3	1	1	7	2	1	1	2	2	1	2	6	7	7	7	4	4	1	4	6	5	3	2	1	5	4	3	2	7	5	6	2	2	3	2	5	99999	99999	4	99999	99999	9	6	10
969	23	1	1	1	4	1	1	1	4	1	2	3	2	4	1	1	7	6	7	5	7	3	3	3	6	7	1	6	4	4	4	6	5	7	5	7	7	7	5	3	2	99999	99999	5	99999	99999	10	4	4
970	46	2	1	2	3	3	1	1	7	1	1	1	2	2	2	2	7	7	6	5	1	7	3	6	6	6	4	5	6	6	6	6	6	7	6	5	7	6	6	5	2	10	99999	99999	99999	99999	8	7	7
973	27	1	1	1	3	1	2	1	7	1	2	3	2	1	1	2	3	3	4	6	7	4	4	4	1	4	3	1	3	2	4	3	4	4	4	4	4	4	4	3	4	99999	99999	12	99999	99999	7	9	5
974	24	1	2	1	3	1	1	1	4	1	2	2	1	99999	1	2	5	5	5	5	3	4	1	4	3	4	4	2	5	3	4	4	5	7	7	6	5	5	4	3	6	99999	3	99999	99999	99999	8	8	8
975	31	1	1	1	5	2	1	2	4	1	2	1	1	99999	1	1	7	6	7	7	7	7	4	7	7	7	1	6	6	7	7	7	7	7	6	6	7	2	7	7	5	99999	99999	3	99999	99999	8	2	0
976	35	1	1	1	3	1	1	2	8	1	2	3	2	3	1	1	3	4	3	7	5	7	4	3	5	4	1	4	5	5	3	6	4	6	6	5	6	2	4	3	2	99999	3	99999	99999	99999	7	5	7
977	36	2	1	1	4	3	2	2	4	1	2	1	1	99999	2	1	6	5	7	6	6	7	3	5	5	7	2	4	4	4	5	6	5	5	5	5	7	4	5	5	6	99999	99999	99999	99999	99999	1	8	5
978	26	1	1	1	3	1	1	2	4	1	2	2	1	99999	1	2	5	5	7	7	3	6	3	5	2	6	3	5	3	5	6	6	5	5	5	7	7	2	6	5	3	99999	99999	2	99999	99999	8	8	8
980	55	1	1	2	5	2	1	2	4	1	2	1	2	2	2	1	7	6	5	7	6	6	4	4	4	7	1	7	6	4	7	7	5	7	7	7	6	4	6	3	7	99999	99999	4	99999	99999	10	10	10
981	24	1	2	1	3	1	1	2	1	1	2	4	2	1	1	2	5	4	3	5	7	5	3	3	3	4	4	4	3	4	4	3	2	2	2	6	2	6	4	1	4	99999	99999	5	99999	99999	8	10	9
982	45	1	1	2	1	3	1	1	6	1	1	1	1	99999	2	1	7	7	6	7	7	7	5	5	7	6	3	4	5	4	6	7	7	7	6	7	7	7	6	7	7	99999	99999	12	99999	99999	6	5	7
983	33	2	1	1	3	1	1	2	7	1	3	3	2	2	2	2	5	4	5	5	3	4	3	2	4	5	3	4	4	4	4	3	4	6	4	4	4	3	4	3	3	99999	6	99999	99999	99999	8	9	10
985	31	2	2	1	5	1	1	2	6	2	3	3	2	4	1	2	2	5	6	5	5	6	3	4	4	3	2	1	4	1	4	5	3	5	5	5	4	4	3	3	6	99999	99999	10	99999	99999	8	8	7
987	28	1	2	1	5	1	1	1	6	2	3	3	1	99999	1	1	6	6	6	7	7	7	4	6	7	5	2	6	6	6	4	6	5	6	6	6	3	6	6	2	6	99999	99999	5	99999	99999	6	8	5
988	26	2	2	1	5	3	1	1	7	2	3	1	1	99999	2	1	7	6	6	6	6	6	3	5	3	6	1	5	1	3	3	3	1	2	2	3	3	7	4	1	1	99999	99999	19	99999	99999	9	8	10
989	35	1	2	1	4	1	2	1	6	2	2	3	1	99999	1	2	6	7	5	6	7	6	4	6	5	6	2	5	6	6	6	6	6	6	6	5	7	4	6	5	6	99999	99999	18	99999	99999	6	7	9
991	34	2	1	1	3	3	1	2	7	1	3	1	2	2	2	2	4	5	6	6	6	6	2	4	6	4	2	4	7	3	5	6	4	6	4	5	1	7	4	3	7	99999	99999	7	99999	99999	9	9	9
993	34	2	2	1	3	3	1	2	7	1	3	1	2	1	2	1	6	6	5	6	6	6	6	6	6	7	2	5	7	6	6	6	6	6	6	7	6	6	6	5	5	99999	99999	60	99999	99999	4	8	6
995	24	2	2	1	3	1	1	1	1	1	2	3	2	2	1	1	5	4	3	6	6	6	6	3	3	7	3	7	6	3	4	6	6	6	6	6	5	4	5	5	6	99999	99999	6	99999	99999	6	8	8
996	30	2	1	1	2	1	2	2	2	1	2	3	2	2	1	1	3	4	4	5	2	7	3	4	4	4	1	6	4	5	4	5	5	5	5	5	6	4	4	4	6	99999	99999	4	99999	99999	5	5	3
999	30	1	1	1	5	1	1	2	4	1	2	3	1	99999	2	1	6	6	5	6	6	6	4	6	6	5	2	5	5	6	5	6	6	7	6	3	7	4	5	5	4	2	99999	99999	99999	99999	2	4	4
1001	50	1	2	1	2	3	1	2	6	1	2	2	2	3	2	1	5	7	4	7	7	6	6	5	5	5	1	7	7	5	5	7	6	7	7	6	6	2	7	2	7	99999	99999	99999	99999	99999	8	9	9
1002	27	1	2	1	3	2	2	1	6	2	2	4	2	4	1	2	2	5	7	7	3	5	2	2	6	6	2	1	6	4	4	2	4	2	5	7	4	1	7	3	1	99999	99999	8	99999	99999	7	10	8
1003	24	2	2	1	3	1	1	1	3	1	2	2	1	99999	1	2	7	7	7	7	7	7	5	7	4	7	1	7	6	7	7	7	7	6	7	7	7	6	6	7	7	99999	99999	99999	99999	5	2	0	5
1004	40	1	1	2	4	3	1	1	6	2	2	1	2	4	2	1	6	6	6	6	6	6	6	6	5	5	2	5	2	4	4	4	3	3	6	7	6	6	6	2	6	99999	99999	24	99999	99999	6	10	10
1005	27	1	1	1	5	2	1	1	6	2	2	3	2	1	1	2	3	6	4	6	5	3	1	3	3	4	1	2	5	3	3	5	4	5	4	6	5	2	5	2	2	99999	99999	2	99999	99999	7	8	8
1007	34	2	1	1	5	3	1	1	6	2	3	1	2	1	2	1	5	6	6	7	7	7	6	7	6	5	2	4	6	5	5	6	6	6	5	5	7	5	6	5	5	99999	8	99999	99999	99999	6	9	7
1008	30	1	1	1	5	2	1	1	7	1	2	2	2	4	2	1	5	6	7	6	6	5	2	4	2	5	1	1	6	3	5	4	2	6	6	5	4	5	5	2	6	99999	99999	2	99999	99999	9	9	5
1010	33	1	2	1	3	2	1	2	1	1	2	1	2	1	2	1	3	3	6	3	7	7	3	7	3	4	3	6	5	2	2	1	3	6	7	7	3	4	7	1	7	20	99999	99999	99999	99999	8	8	8
1011	34	1	1	1	5	3	1	1	6	2	3	3	2	2	1	1	3	5	4	6	5	5	3	3	3	5	4	5	5	3	3	5	2	7	5	6	6	3	4	3	3	99999	99999	4	99999	99999	10	10	9
1012	39	1	1	2	4	3	1	2	4	1	2	1	2	1	2	1	7	7	4	5	6	7	2	5	5	6	2	1	4	6	4	6	6	6	5	6	6	4	5	5	5	99999	99999	6	99999	99999	8	10	10
1013	26	1	2	1	4	1	1	1	4	1	2	1	2	2	2	1	6	6	7	7	6	6	5	6	6	6	2	5	5	6	6	5	2	5	5	5	6	5	6	5	4	99999	99999	6	99999	99999	9	9	9
1014	27	1	1	1	2	3	1	2	6	1	2	1	2	4	2	1	6	6	7	7	3	7	1	4	7	7	1	3	6	7	7	4	2	7	7	7	7	1	4	5	2	99999	99999	2	99999	99999	7	7	8
1015	31	1	1	1	2	3	2	2	6	1	2	1	2	2	2	1	7	7	6	7	7	6	4	4	5	6	1	2	6	5	6	7	5	6	4	6	6	1	7	4	1	99999	99999	99999	99999	99999	4	4	5
1018	27	1	2	1	2	1	1	2	9	1	2	2	2	2	1	2	7	6	6	7	7	4	2	5	7	7	2	5	4	6	7	5	4	7	5	6	4	3	5	5	6	99999	3	99999	99999	99999	7	10	9
1019	25	1	2	1	2	1	2	1	4	1	2	3	2	4	1	2	4	4	5	5	5	6	3	6	3	6	2	4	5	5	4	6	5	5	5	5	6	6	5	4	6	99999	99999	3	99999	99999	9	8	10
1020	44	1	1	2	5	1	1	2	6	2	3	3	2	4	1	2	7	7	5	7	7	7	5	7	7	7	1	4	7	7	7	7	7	7	7	7	7	7	7	5	7	99999	99999	30	99999	99999	6	6	3
1021	32	2	1	1	5	3	1	1	7	2	3	1	2	4	2	1	7	6	6	7	3	7	4	5	5	7	2	2	3	6	7	4	5	6	5	5	7	3	6	7	2	99999	2	99999	99999	99999	8	7	3
1022	23	1	1	1	5	1	1	1	1	1	3	3	2	2	2	1	2	6	2	6	6	4	3	5	2	5	2	6	1	1	2	3	1	6	3	5	3	2	4	2	4	99999	99999	5	99999	99999	9	10	10
1023	26	2	2	1	5	2	2	1	6	1	3	1	1	99999	1	1	6	5	6	5	6	6	2	5	3	6	2	5	4	6	5	4	5	5	3	6	6	4	5	5	6	99999	99999	2	99999	99999	8	5	2
1024	26	1	2	1	5	2	1	1	6	1	3	1	2	1	2	1	5	3	6	6	5	5	2	3	5	5	2	2	2	6	5	4	1	3	2	5	5	2	2	1	4	99999	99999	15	99999	99999	10	9	9
1027	38	1	1	1	5	3	1	2	6	1	3	1	1	99999	2	1	5	5	7	5	7	7	4	7	7	7	3	5	5	5	5	5	7	6	6	5	7	4	5	5	6	99999	4	99999	99999	99999	6	7	6
1028	30	1	1	1	4	3	1	1	6	2	2	1	2	2	2	1	6	5	7	7	7	7	2	7	7	7	6	2	5	7	7	7	7	7	7	7	7	4	6	6	6	99999	99999	7	99999	99999	7	9	9
1030	33	1	1	1	5	3	1	2	4	1	2	2	2	4	2	1	3	4	3	6	2	6	5	7	4	6	2	3	2	5	5	7	7	6	6	5	7	6	5	5	6	99999	99999	4	99999	99999	4	4	3
1033	40	2	1	2	3	3	1	2	6	1	3	1	2	3	2	1	7	7	7	7	4	7	2	5	7	7	1	5	7	5	5	5	5	6	5	5	5	6	5	5	5	99999	99999	2	99999	99999	6	9	3
1034	24	2	2	1	4	1	1	1	2	1	1	3	2	1	1	2	6	5	7	7	7	4	2	1	3	5	4	4	6	4	3	2	2	7	6	7	2	4	5	2	2	99999	99999	8	99999	99999	8	10	9
1036	29	1	2	1	3	1	1	2	1	1	2	3	2	2	1	1	5	5	7	6	6	4	2	4	4	6	4	2	1	4	6	3	2	4	3	5	3	2	3	4	6	99999	99999	3	99999	99999	7	9	6
1037	30	1	2	1	3	1	1	2	5	1	2	3	2	4	2	1	6	6	7	5	7	7	3	7	6	6	2	5	5	5	5	7	7	7	5	3	7	7	5	5	7	99999	99999	3	99999	99999	8	7	10
1038	45	1	1	2	2	3	1	2	4	1	2	1	1	99999	2	1	5	7	7	7	7	7	7	7	6	7	3	6	7	6	6	6	7	7	6	6	7	6	6	6	6	99999	99999	99999	99999	99999	0	0	0
1040	38	2	2	1	4	1	1	1	3	1	1	4	2	2	1	2	7	7	7	7	7	7	3	6	7	7	1	7	7	5	5	7	7	6	4	7	7	5	7	6	7	99999	99999	8	99999	99999	2	6	3
1042	29	1	2	1	4	2	1	2	4	1	2	1	2	1	2	2	6	6	7	6	3	7	1	6	5	7	1	2	4	6	6	6	6	6	6	7	6	2	6	5	3	99999	99999	1	99999	99999	8	9	3
1043	24	2	2	1	2	1	2	1	7	1	3	3	2	2	2	1	5	5	2	7	5	5	2	5	4	5	1	5	6	6	7	6	4	4	5	4	7	4	4	4	5	99999	99999	1	99999	99999	4	1	1
1045	37	2	1	2	2	2	2	1	6	1	1	1	1	99999	1	1	6	6	6	4	4	6	6	5	5	6	2	7	4	6	6	3	4	6	5	5	7	6	6	5	6	99999	99999	99999	03:00:00	99999	6	7	8
1049	28	1	2	1	3	1	2	2	1	1	2	3	2	2	2	1	5	6	4	5	5	7	2	6	3	6	2	5	3	5	4	5	5	6	5	5	4	2	4	2	6	99999	99999	9	99999	99999	10	10	9
1051	27	2	1	1	5	3	1	2	6	2	3	1	1	99999	2	1	5	6	6	7	5	7	4	7	6	6	2	1	6	2	6	7	7	6	6	3	4	2	5	5	7	99999	2	99999	99999	99999	9	10	2
1053	34	1	2	1	5	2	1	2	9	2	3	3	1	99999	1	1	5	5	6	6	6	5	4	3	5	4	3	3	4	3	3	4	3	3	3	5	3	3	4	2	3	99999	99999	3	99999	99999	8	9	10
1055	39	1	1	2	4	2	1	2	4	1	2	1	2	2	2	2	4	6	6	6	7	7	5	6	5	5	1	6	7	5	6	7	7	6	6	5	7	6	6	7	6	99999	6	99999	99999	99999	4	8	8
1056	26	1	2	1	4	2	1	1	6	2	2	1	1	99999	2	1	6	5	5	5	5	5	1	6	6	7	1	7	6	6	6	6	5	6	7	7	5	1	6	7	1	99999	99999	24	99999	99999	8	7	4
1057	99999	1	1	1	2	1	1	1	4	1	2	3	2	1	1	1	5	6	3	7	7	7	2	6	1	7	3	7	1	5	7	5	6	7	5	6	7	5	5	4	6	99999	12	99999	99999	99999	6	6	10
1058	28	1	2	1	5	2	1	2	7	1	3	2	2	2	2	1	7	7	3	7	7	7	3	7	7	7	1	3	6	7	5	5	5	7	7	7	7	7	7	7	7	99999	5	99999	99999	99999	5	8	8
1059	24	2	1	1	3	2	2	1	7	1	3	3	2	1	2	2	6	6	7	7	7	7	4	6	6	7	2	5	3	7	6	5	5	5	6	6	7	6	6	7	7	99999	6	99999	99999	99999	6	2	9
1061	29	1	1	1	2	1	2	2	1	1	2	3	2	2	1	2	4	4	4	7	5	5	1	4	2	4	4	1	2	1	1	4	6	6	3	3	5	3	2	3	5	99999	99999	6	99999	99999	10	10	10
1062	30	2	2	1	5	1	1	1	6	1	3	3	2	2	1	2	3	7	3	7	1	5	1	3	3	3	7	5	4	1	5	5	7	4	4	7	1	1	1	2	4	99999	99999	6	99999	99999	7	8	10
1064	30	1	1	1	2	2	1	2	7	1	3	3	2	1	2	1	6	6	6	6	7	7	4	7	6	6	1	4	7	4	6	5	7	7	6	6	6	5	6	6	7	99999	99999	99999	99999	20	1	2	1
1065	35	1	1	2	2	3	1	1	6	1	2	1	2	4	2	2	7	7	7	7	7	7	5	7	7	7	1	4	7	5	6	6	7	7	7	7	7	6	6	5	3	99999	99999	5	99999	99999	10	8	8
1066	46	1	2	1	5	3	1	1	4	1	2	1	2	5	2	2	7	6	7	7	7	7	3	5	6	7	1	6	7	6	6	3	6	6	5	7	7	6	6	6	6	99999	99999	99999	99999	99999	8	7	9
1067	24	1	2	1	3	1	1	1	1	1	2	3	2	2	2	1	7	7	7	7	1	7	1	5	3	5	1	1	1	4	6	5	3	5	5	4	7	3	5	3	6	99999	99999	4	99999	99999	8	8	10
1069	37	2	1	2	4	3	1	1	6	2	2	1	2	4	2	1	6	4	6	6	5	7	2	4	5	7	1	4	5	6	6	7	6	6	6	5	6	6	5	6	4	2	99999	99999	99999	99999	8	6	3
1070	23	2	2	1	3	1	1	1	7	1	3	2	2	3	2	1	4	5	5	7	7	7	4	1	7	7	1	7	7	7	7	7	7	7	7	7	7	5	7	7	5	99999	99999	2	99999	99999	7	3	3
1071	36	2	1	2	2	2	1	2	2	1	2	1	2	2	2	1	6	7	7	7	1	4	2	2	2	7	1	4	7	7	7	7	4	4	1	7	7	7	2	4	2	99999	99999	99999	99999	15	5	8	8
1072	32	1	1	2	4	2	1	2	4	1	2	3	2	2	2	1	7	6	7	7	5	7	1	4	3	6	1	6	5	3	5	2	2	6	4	7	7	3	5	4	1	99999	99999	24	99999	99999	7	5	10
1073	32	1	1	1	3	1	1	1	1	1	2	3	1	99999	1	2	5	6	5	7	6	6	3	4	3	5	4	3	4	4	6	6	6	6	7	7	5	4	6	5	4	99999	99999	6	99999	99999	9	10	10
1075	29	1	1	1	4	2	1	1	4	1	2	1	2	1	2	1	5	5	4	7	3	7	2	4	2	6	2	3	3	6	5	3	2	6	3	6	5	4	5	3	4	99999	4	99999	99999	99999	4	6	9
1076	30	1	1	2	4	3	1	2	4	1	2	1	2	3	2	1	5	7	7	7	7	7	1	4	7	7	1	4	7	4	4	7	7	7	7	5	7	1	7	4	2	99999	99999	5	99999	99999	7	9	0
1078	27	1	1	1	4	2	1	2	4	1	2	3	2	2	2	1	6	7	6	7	6	7	2	4	6	6	1	2	3	5	6	6	3	7	5	7	7	3	6	3	4	99999	99999	3	99999	99999	6	5	4
1079	36	2	1	2	5	3	1	1	6	1	2	1	2	4	2	2	5	5	7	6	6	6	4	6	6	6	3	5	5	6	5	6	5	6	5	6	7	4	6	6	5	99999	6	99999	99999	99999	7	9	9
1081	37	1	1	2	5	3	2	2	6	2	3	2	2	1	2	2	6	6	6	6	6	5	2	6	5	6	2	5	2	6	4	5	6	5	6	4	6	4	5	5	4	99999	99999	7	99999	99999	6	7	8
1082	40	2	2	1	2	1	1	1	7	1	1	1	1	99999	2	1	4	7	1	7	7	7	5	7	6	7	1	2	7	5	4	7	1	6	7	7	7	7	7	7	7	99999	99999	7	99999	99999	6	6	9
1083	26	1	1	1	2	1	1	1	4	1	2	3	2	2	2	1	5	7	4	7	6	6	1	4	1	4	6	1	4	4	4	4	1	7	4	7	4	4	5	4	5	60	99999	99999	99999	99999	10	10	10
1086	30	1	2	1	4	2	1	1	4	1	2	1	2	4	2	2	6	5	7	6	7	7	5	7	6	6	3	6	6	5	6	6	6	7	6	6	7	5	6	6	6	99999	99999	3	99999	99999	4	7	7
1087	30	1	1	1	4	3	1	1	7	1	2	1	1	99999	2	1	1	2	3	7	1	4	1	4	1	4	7	4	4	1	2	3	1	1	1	4	4	1	3	1	1	99999	10	99999	99999	99999	10	10	10
1088	37	1	2	1	4	2	1	1	6	1	2	1	2	4	2	1	2	5	4	5	7	7	4	6	7	4	6	1	7	3	2	5	5	6	6	6	5	3	6	2	7	99999	99999	15	99999	99999	8	10	8
1089	26	1	1	1	5	1	1	1	7	2	3	2	2	3	2	2	6	7	5	7	7	3	4	3	5	6	3	4	2	5	5	7	2	5	6	5	3	4	4	1	3	99999	99999	2	99999	99999	5	10	10
1090	37	1	1	2	4	3	1	2	4	1	2	1	1	99999	2	1	7	7	7	7	4	7	6	7	6	5	6	6	6	4	6	4	2	7	6	6	7	6	6	4	6	99999	99999	1	99999	99999	7	6	8
1091	23	2	1	1	3	1	1	1	7	1	1	3	2	2	1	2	4	7	4	5	5	5	2	3	4	4	2	5	4	2	4	3	3	5	6	6	4	3	3	1	2	99999	99999	99999	99999	99999	7	9	6
1092	36	1	2	1	4	1	1	1	6	1	1	4	2	2	1	2	5	7	5	5	6	6	5	5	4	5	5	6	4	3	5	6	6	7	6	6	6	7	5	5	7	99999	99999	1	99999	99999	5	8	8
1093	34	1	1	1	3	3	1	1	4	1	2	1	2	1	2	2	6	6	6	7	7	7	4	5	5	5	2	5	4	4	3	5	5	5	6	7	7	7	6	4	7	99999	99999	2	99999	99999	6	8	8
1094	26	1	1	1	3	1	1	1	3	1	1	3	2	2	1	2	6	6	6	4	4	7	1	6	2	7	2	3	2	7	5	5	5	7	4	7	6	2	3	7	2	99999	99999	4	99999	99999	10	3	9
1095	28	2	2	1	5	1	1	2	3	1	2	3	1	99999	2	1	3	5	4	7	7	5	2	6	6	5	1	3	1	2	2	7	5	4	6	6	4	1	5	2	3	3	99999	99999	99999	99999	3	7	2
1096	35	1	2	1	5	1	1	2	7	2	2	2	2	2	1	2	7	7	7	7	7	6	3	6	5	7	1	3	5	6	5	6	6	6	5	7	7	6	6	6	5	99999	99999	9	99999	99999	8	0	0
1100	30	1	1	1	2	2	2	2	4	1	2	4	2	1	2	2	5	6	6	6	6	7	5	6	4	6	6	6	5	5	5	5	6	7	6	6	7	5	6	6	6	99999	8	99999	99999	99999	7	8	8
1104	31	2	1	1	5	3	1	2	6	2	3	3	1	99999	2	1	6	6	7	5	2	7	4	7	6	7	1	4	6	4	4	7	7	7	7	6	7	7	7	3	5	99999	99999	99999	99999	99999	0	0	0
1105	28	1	1	2	2	2	1	1	7	1	2	1	1	99999	2	1	5	7	7	6	6	7	5	7	5	4	2	3	4	4	4	6	5	7	5	5	7	5	6	4	3	99999	99999	99999	99999	30	1	6	0
1106	38	1	1	2	3	3	1	2	4	1	2	1	2	2	2	2	6	5	6	6	5	7	3	7	3	6	3	6	6	6	6	6	3	6	5	6	7	5	5	6	6	99999	99999	4	99999	99999	7	5	1
1109	43	1	1	2	4	2	2	2	6	2	2	3	1	99999	1	2	7	7	7	7	7	7	5	6	7	7	1	6	7	7	7	7	6	7	7	7	7	7	7	7	6	3	99999	99999	99999	99999	4	4	10
1110	28	1	1	1	5	2	1	2	7	1	2	2	2	2	2	1	6	5	6	5	7	6	2	2	5	6	2	5	7	6	5	5	3	5	5	6	6	2	6	6	3	99999	4	99999	99999	99999	2	2	0
1111	25	2	1	1	3	1	1	1	9	1	2	2	2	2	1	2	7	2	2	7	2	5	1	1	1	5	2	7	3	7	5	2	2	2	5	7	2	6	2	4	3	99999	99999	4	99999	99999	9	9	9
1114	45	1	2	1	4	1	1	1	9	1	1	2	2	1	2	1	7	4	7	7	7	7	1	7	7	7	2	2	2	7	7	6	3	7	3	7	2	2	2	5	6	99999	99999	6	99999	99999	9	5	10
1115	26	1	1	1	5	1	1	2	7	1	2	1	2	2	1	1	7	7	7	7	7	7	4	7	7	7	1	4	7	7	7	6	7	7	7	7	7	3	7	6	6	99999	99999	99999	99999	99999	4	3	1
1116	48	1	1	2	4	3	1	1	9	1	1	1	2	4	2	1	7	6	6	6	6	6	4	5	6	6	3	5	6	6	6	5	5	5	5	6	7	6	6	6	5	99999	99999	2	99999	99999	5	3	5
1121	34	1	1	1	2	2	1	1	9	1	1	1	2	2	2	1	6	5	5	6	7	5	2	4	5	6	3	3	6	4	5	3	4	3	5	7	4	2	4	4	2	99999	99999	24	99999	99999	9	8	9
1123	27	2	1	1	4	1	2	1	2	1	2	3	2	2	1	1	3	4	4	7	6	2	2	3	2	5	2	4	3	2	4	4	4	4	4	3	1	2	4	2	4	99999	99999	5	99999	99999	6	7	5
1124	26	1	1	1	2	1	1	1	2	1	2	3	2	2	2	1	6	4	6	7	6	7	3	7	5	7	2	2	3	6	6	3	3	4	6	5	7	5	6	6	7	99999	99999	4	99999	99999	3	7	3
1126	47	2	1	1	5	1	1	1	2	1	2	4	2	2	1	2	5	7	5	6	7	6	5	3	5	6	2	5	6	6	6	6	4	6	6	6	5	7	4	4	6	99999	99999	2	99999	99999	7	5	2
1128	34	1	1	1	2	1	1	1	2	1	1	3	2	1	1	1	7	6	5	5	7	2	2	6	5	5	5	7	5	7	3	3	3	5	7	6	2	3	5	1	6	99999	99999	99999	99999	99999	10	10	9
1129	48	1	2	2	4	2	1	2	1	1	2	3	2	2	2	1	5	7	7	7	7	5	2	6	3	7	1	3	7	6	4	5	4	7	7	7	7	5	7	5	7	99999	99999	10	99999	99999	7	6	5
1130	30	1	1	1	5	3	1	1	6	1	1	1	2	4	2	2	4	6	6	7	6	7	4	5	6	6	2	5	2	3	3	5	5	6	5	2	4	3	5	5	1	99999	99999	11	99999	99999	4	5	7
1135	66	1	2	1	2	2	1	2	7	1	2	1	1	99999	1	2	7	7	7	7	7	7	1	7	7	7	1	7	7	7	7	7	7	7	7	1	7	1	7	7	1	99999	99999	99999	19:00:00	99999	3	5	3
1140	27	1	2	1	5	3	1	1	6	1	2	1	2	1	2	1	5	6	6	6	5	6	2	4	5	5	2	3	6	4	5	5	5	5	6	5	6	3	5	3	6	99999	99999	2	99999	99999	7	7	2
1141	32	1	2	1	4	1	1	2	6	2	2	3	1	99999	2	1	6	3	6	7	7	7	4	6	4	7	1	7	5	7	6	6	6	7	6	6	7	3	5	3	7	99999	4	99999	99999	99999	7	3	10
1142	42	1	1	2	2	3	1	2	4	1	2	1	1	99999	2	1	5	7	7	6	1	7	6	7	7	6	3	6	7	5	6	6	6	6	6	4	7	7	6	6	4	5	99999	99999	99999	99999	4	4	4
1147	41	1	1	2	2	3	1	1	8	1	2	1	2	2	2	1	4	7	7	7	7	7	1	4	7	7	1	4	4	7	4	4	7	7	7	4	7	7	4	4	7	99999	99999	2	99999	99999	8	7	10
1148	43	2	1	2	4	2	1	1	4	1	2	3	2	4	2	2	7	6	6	6	5	7	5	5	5	5	4	5	5	4	5	6	6	5	6	6	6	2	4	5	7	99999	5	99999	99999	99999	5	5	7
1150	34	2	2	1	2	3	1	2	7	1	3	1	2	4	2	1	6	6	6	6	6	6	3	7	5	7	1	3	6	6	6	6	6	6	6	5	6	6	6	6	6	99999	3	99999	99999	99999	6	7	4
1151	37	2	2	1	3	3	1	2	6	1	1	1	2	3	2	1	3	5	5	3	6	6	3	5	5	4	3	2	5	4	4	5	4	5	5	5	6	5	5	4	6	99999	99999	99999	99999	99999	7	8	8
1152	44	1	2	1	5	2	1	1	7	1	1	1	2	4	1	1	6	4	7	6	6	4	1	4	4	4	4	2	2	4	4	3	3	2	2	4	2	6	2	4	4	99999	12	99999	99999	99999	8	8	7
1154	31	1	1	1	5	3	1	2	7	1	3	3	2	2	1	1	5	6	7	5	7	7	1	5	4	7	3	2	6	3	3	6	2	4	5	7	5	3	5	3	5	99999	99999	9	99999	99999	8	8	6
1155	34	1	1	1	3	3	1	2	4	1	2	1	1	99999	1	1	5	7	4	7	1	7	5	5	4	6	2	2	4	5	5	5	6	6	5	6	7	4	5	5	4	99999	99999	4	99999	99999	6	8	6
1156	30	1	2	1	5	1	1	2	4	1	2	3	2	2	1	1	7	7	4	7	7	7	4	7	4	6	1	6	7	6	7	6	7	6	5	7	7	5	6	4	7	99999	99999	6	99999	99999	4	7	8
1157	36	2	1	2	2	2	1	1	6	1	2	1	2	2	2	1	7	4	5	6	5	7	5	7	6	6	1	3	4	7	5	5	4	5	7	5	7	6	7	5	7	99999	99999	5	99999	99999	7	4	8
1159	29	1	1	1	5	2	1	2	4	1	1	3	2	2	2	2	6	7	6	7	6	6	2	6	5	5	1	5	5	4	4	6	4	6	5	6	7	5	6	4	4	99999	1	99999	99999	99999	2	9	6
1162	35	1	2	1	5	3	1	2	7	1	2	1	2	3	2	1	5	7	5	7	7	7	3	5	5	5	1	5	7	5	5	4	3	6	5	4	7	2	4	4	5	99999	4	99999	99999	99999	7	8	3
1163	35	1	1	2	2	2	2	1	6	1	1	1	2	2	2	1	7	6	6	6	7	7	5	6	6	7	4	5	6	6	6	5	6	5	6	6	7	5	5	6	5	99999	99999	99999	99999	99999	6	9	6
1164	33	2	1	1	2	3	1	2	4	1	2	1	2	2	1	1	5	6	6	7	7	6	3	7	6	7	2	5	5	5	6	6	6	4	7	6	7	6	6	6	5	99999	99999	99999	99999	99999	8	7	8
1165	30	1	2	1	2	1	2	1	4	1	2	3	2	2	2	2	6	7	6	6	7	7	6	7	6	6	2	7	7	5	5	7	7	7	6	6	7	5	7	5	7	3	99999	99999	99999	99999	0	8	0
1166	32	2	1	2	2	3	1	2	4	1	2	1	2	1	2	1	5	5	6	5	2	7	5	7	5	7	1	1	6	4	5	7	7	7	7	4	7	4	6	7	3	99999	99999	5	99999	99999	6	9	5
1167	37	1	1	2	2	2	1	1	4	1	2	1	2	4	1	1	4	6	7	6	5	4	2	6	7	6	1	1	5	6	6	3	4	6	3	6	4	2	5	7	7	99999	99999	99999	99999	99999	0	0	10
1169	44	2	1	2	2	3	1	1	4	1	2	1	2	2	2	2	6	6	5	6	7	7	5	7	5	6	2	4	4	5	5	6	6	5	6	4	7	4	5	6	4	99999	99999	99999	99999	99999	0	5	5
1171	34	1	1	1	4	1	1	1	4	1	2	5	2	2	1	2	5	6	6	5	4	7	6	6	7	6	3	5	1	7	6	6	6	7	6	4	7	7	6	5	6	99999	2	99999	99999	99999	2	2	0
1172	26	2	1	1	5	1	1	1	4	1	3	3	2	2	2	1	5	5	7	6	6	6	3	5	3	5	2	3	6	5	3	5	5	7	5	7	6	3	5	5	6	99999	99999	13	99999	99999	8	10	7
1175	37	1	1	1	3	3	1	1	2	1	2	1	2	2	2	1	5	7	7	6	4	7	1	4	6	6	2	1	4	4	6	7	3	7	5	7	7	1	5	6	2	99999	99999	4	99999	99999	9	5	5
1178	30	2	1	1	4	3	1	2	7	1	2	1	2	1	1	2	2	6	7	7	5	7	3	7	7	7	1	3	6	2	3	7	5	7	7	7	7	4	7	1	7	99999	30	99999	99999	99999	10	10	10
1179	31	2	2	1	5	1	1	2	7	1	2	1	2	1	1	1	6	5	6	5	7	7	1	7	3	4	5	6	7	3	4	7	7	7	7	1	7	6	5	5	7	99999	99999	5	99999	99999	7	10	10
1180	99999	1	2	1	5	1	2	1	5	1	1	2	2	1	1	2	3	6	6	5	7	4	4	3	5	4	4	6	5	4	4	2	4	7	7	7	1	5	4	4	6	99999	99999	99999	99999	99999	5	9	5
1181	24	1	1	1	5	1	2	1	3	1	1	3	2	2	2	1	5	6	7	7	6	5	6	7	5	5	3	4	5	2	4	7	3	6	6	6	7	5	6	5	5	99999	99999	2	99999	99999	4	6	1
1182	23	1	2	1	5	1	1	1	3	1	3	3	1	99999	2	1	6	6	7	6	6	7	5	7	6	7	2	5	6	6	6	6	6	4	6	6	6	5	6	4	6	99999	99999	3	99999	99999	7	5	7
1185	38	1	1	1	5	1	1	2	3	1	3	2	2	3	1	1	5	5	6	6	4	6	2	5	5	5	2	3	5	4	3	5	4	7	5	5	6	5	4	5	7	99999	99999	4	99999	99999	5	6	6
1186	30	1	1	1	5	2	1	2	3	1	3	3	2	3	1	1	5	7	4	7	4	7	1	4	5	7	1	4	4	7	1	7	7	7	7	7	3	3	3	1	1	99999	99999	10	99999	99999	10	8	6
1187	31	1	2	1	5	2	1	2	3	1	3	3	1	99999	2	1	4	6	7	6	5	6	5	5	4	7	2	6	6	7	5	5	6	5	5	6	7	3	5	4	6	99999	2	99999	99999	99999	7	8	6
1189	26	1	2	1	3	1	1	1	3	1	1	2	2	4	1	2	5	5	5	7	7	6	4	6	4	5	3	5	4	4	2	6	5	4	5	6	7	5	4	4	7	99999	99999	2	99999	99999	7	8	8
1192	22	1	2	1	3	1	2	1	7	1	1	2	2	3	1	1	5	4	4	5	4	5	2	4	4	5	2	3	5	3	4	2	5	4	6	3	1	1	5	2	5	99999	99999	3	99999	99999	7	8	7
1194	28	1	1	1	4	2	2	2	3	1	1	3	2	2	2	2	6	6	7	7	4	7	2	7	4	6	2	5	4	6	6	6	6	7	5	6	6	5	6	6	5	99999	99999	99999	02:00:00	99999	2	9	8
1195	36	1	1	2	4	2	1	2	2	1	2	1	2	2	1	2	7	7	7	7	7	1	1	1	1	7	1	1	1	4	4	4	4	7	4	4	4	4	4	4	4	1200	99999	99999	99999	99999	10	10	10
1199	38	2	1	2	3	3	1	2	2	1	2	1	1	99999	2	1	6	7	7	5	7	7	4	5	5	6	4	4	6	6	6	5	6	7	5	5	7	4	6	5	7	99999	99999	99999	01:26:00	99999	5	7	6
1202	45	1	2	2	4	3	1	2	3	1	2	1	2	1	2	1	6	5	6	5	7	6	3	4	5	5	5	3	5	4	4	6	4	6	5	7	7	3	5	3	5	99999	99999	4	99999	99999	8	9	8
1205	30	1	2	1	2	2	1	1	6	1	2	1	1	99999	2	1	7	7	6	7	7	7	7	7	7	7	6	7	7	7	7	6	7	7	7	7	7	7	7	7	7	99999	99999	99999	16:27:00	99999	6	5	5
1206	39	2	1	2	2	3	1	2	6	1	2	1	2	4	2	2	7	7	7	5	5	7	5	5	5	7	2	5	7	7	6	4	6	6	6	7	7	6	6	6	7	99999	3	99999	99999	99999	6	4	6
1207	30	2	1	1	3	1	1	2	1	1	2	3	2	3	2	1	5	6	6	6	6	7	5	7	6	7	1	7	7	7	7	7	5	7	7	7	7	7	6	7	7	99999	1	99999	99999	99999	7	7	7
1209	29	2	2	1	5	1	2	2	2	1	3	3	2	1	2	1	3	2	5	7	7	5	1	2	3	3	1	4	2	1	1	6	1	7	7	7	4	7	5	1	6	99999	99999	3	99999	99999	2	8	0
1211	38	1	2	1	5	2	2	1	3	1	1	1	1	99999	1	2	4	5	5	7	6	5	4	5	5	5	2	2	4	3	5	6	5	5	5	6	4	4	4	4	3	99999	99999	99999	99999	99999	8	10	8
1212	31	2	1	1	5	2	2	2	1	1	3	3	2	2	2	1	6	6	6	6	6	7	4	6	6	7	2	5	5	5	6	6	5	7	6	7	6	5	6	5	6	99999	2	99999	99999	99999	7	8	7
1213	30	2	2	1	2	2	1	2	6	1	2	1	2	4	1	2	3	7	7	7	7	5	1	6	6	6	1	4	6	3	2	6	6	5	7	7	6	4	6	4	7	90	99999	99999	99999	99999	8	9	9
1217	29	2	1	1	5	1	1	2	3	1	3	3	2	2	1	2	6	5	6	6	4	6	2	5	5	5	6	5	4	4	5	4	5	6	6	6	7	5	5	3	6	99999	6	99999	99999	99999	7	9	3
1218	26	1	1	1	4	1	1	1	7	1	2	4	2	2	1	2	6	4	6	5	7	5	3	5	5	3	5	5	4	5	5	5	3	6	5	6	4	6	4	3	5	99999	5	99999	99999	99999	8	8	7
1219	27	1	1	1	5	1	1	2	1	1	3	3	2	2	1	1	5	5	5	4	3	5	3	3	3	5	2	1	3	3	3	5	3	3	3	5	2	4	4	3	5	99999	99999	99999	04:19:00	99999	5	5	8
1220	31	1	2	1	2	2	1	2	2	1	2	3	2	2	2	1	6	6	6	7	7	7	2	7	5	7	1	4	4	7	7	7	7	6	7	7	7	5	5	5	5	99999	99999	2	99999	99999	10	9	7
1221	30	1	1	1	2	2	1	2	2	1	2	3	2	2	1	2	3	3	4	7	5	4	1	2	3	4	1	7	4	2	2	4	2	2	5	5	7	3	4	3	7	99999	99999	3	99999	99999	6	9	1
1226	39	1	1	1	5	2	1	1	2	1	2	1	2	2	2	1	7	7	7	7	7	7	3	7	5	7	1	5	7	5	7	7	7	7	7	7	7	6	7	5	1	99999	99999	3	99999	99999	6	7	3
1227	28	2	1	1	5	2	1	2	3	1	3	3	2	2	1	2	4	6	6	7	5	7	4	5	6	6	3	4	5	4	4	6	4	6	5	3	6	7	5	5	7	99999	99999	2	99999	99999	8	9	10
1228	35	1	1	1	5	1	1	2	1	1	3	3	2	2	1	1	7	7	7	7	7	7	4	7	6	7	2	4	6	6	6	5	6	7	7	7	5	6	5	5	6	99999	99999	6	99999	99999	6	7	7
1229	29	1	2	1	2	1	1	2	2	1	2	3	2	4	2	2	4	5	4	4	3	3	3	3	4	1	3	3	3	3	3	1	3	3	3	5	3	3	3	2	7	99999	99999	5	99999	99999	8	8	7
1230	29	1	1	1	5	2	1	2	7	1	2	3	2	3	1	1	4	6	3	5	5	6	4	4	4	6	5	3	3	4	5	5	4	5	6	4	4	4	4	3	6	99999	2	99999	99999	99999	7	8	6
1232	24	1	1	1	5	1	2	1	1	1	3	3	2	2	1	2	7	5	5	7	5	7	1	7	6	6	1	5	3	5	6	7	6	7	7	7	7	4	6	4	2	99999	99999	99999	99999	99999	10	7	8
1233	26	2	2	1	3	1	1	1	3	1	2	2	2	2	1	2	5	6	6	6	7	6	2	4	2	3	1	6	4	3	4	5	2	4	3	4	2	3	4	3	3	99999	15	99999	99999	99999	8	8	6
1237	35	1	1	1	2	2	1	2	2	1	2	3	2	2	2	2	6	7	7	7	7	7	5	7	6	7	1	6	7	6	7	7	7	7	7	7	7	7	7	7	7	99999	99999	9	99999	99999	7	7	7
1239	35	1	2	1	3	3	1	1	2	1	1	1	2	4	1	1	5	2	3	5	4	7	4	4	1	4	2	2	5	3	4	4	3	5	5	4	4	2	3	2	3	99999	99999	6	99999	99999	3	10	10
1240	29	2	1	1	5	2	1	2	2	1	3	3	2	2	2	1	6	6	5	4	6	4	6	6	6	5	2	3	3	5	3	7	5	6	5	6	6	2	5	5	3	99999	99999	8	99999	99999	6	6	8
1241	30	1	1	1	5	3	1	2	1	1	2	1	2	2	2	1	5	7	6	6	7	7	5	7	6	6	1	5	4	5	5	6	6	7	7	5	7	6	7	4	6	99999	3	99999	99999	99999	6	5	4
1243	25	2	1	1	5	1	2	1	1	1	2	3	2	4	1	1	7	6	2	7	6	5	4	6	6	6	4	6	6	6	2	6	6	5	6	6	6	4	5	5	6	2	99999	99999	99999	99999	6	6	7
1244	30	1	1	1	5	2	1	2	1	1	3	3	2	2	2	1	2	6	3	2	4	7	1	3	2	1	1	6	5	1	3	2	4	3	2	7	5	7	4	1	7	99999	99999	7	99999	99999	8	7	7
1245	27	1	2	1	5	1	1	1	2	1	3	3	2	2	2	1	3	4	5	5	4	5	3	6	3	5	1	4	3	3	2	5	5	6	6	4	6	5	6	3	5	99999	99999	3	99999	99999	6	9	8
1251	30	1	2	1	4	1	1	1	3	1	2	2	2	3	1	1	5	6	7	5	6	2	2	2	3	4	1	5	5	6	5	5	3	5	5	6	5	4	5	2	3	99999	99999	8	99999	99999	8	7	10
1252	25	1	1	1	5	1	1	1	2	1	3	3	2	3	1	1	6	6	6	6	6	7	5	5	6	7	1	5	4	5	6	7	4	6	6	6	6	4	6	6	4	99999	99999	15	99999	99999	6	7	6
1254	28	2	2	1	4	1	1	2	3	1	1	3	2	2	1	2	6	5	3	5	3	4	2	3	3	5	4	3	3	4	3	5	3	5	4	6	3	3	4	2	2	99999	99999	4	99999	99999	9	9	9
1259	30	1	2	1	5	2	1	2	3	1	3	3	2	2	2	1	3	7	7	7	7	7	2	6	6	6	5	1	7	2	3	5	5	7	6	6	6	2	4	2	2	99999	99999	8	99999	99999	9	10	7
1261	31	1	2	1	4	1	1	2	2	1	2	3	2	2	1	1	5	5	7	7	7	3	6	7	5	4	6	7	5	1	3	6	6	5	7	4	4	7	5	2	7	99999	8	99999	99999	99999	8	10	10
1262	39	1	1	2	2	3	1	2	4	1	2	1	2	4	2	1	7	7	4	7	7	7	7	7	6	7	7	7	7	7	7	6	7	7	7	5	7	5	6	7	7	99999	99999	99999	99999	99999	0	0	0
1263	30	1	2	1	5	2	2	2	2	1	3	3	2	2	1	1	5	6	5	6	7	6	3	4	3	6	2	6	2	6	5	6	4	6	6	6	5	4	4	3	5	99999	99999	2	99999	99999	6	7	3
1265	25	2	2	1	5	1	2	1	3	1	2	3	2	1	1	1	6	6	7	6	5	7	3	7	5	6	1	3	3	4	5	7	6	7	7	6	6	5	6	6	7	99999	99999	2	99999	99999	10	10	8
1266	29	2	1	1	4	1	1	2	3	1	2	1	2	2	1	1	4	3	6	7	5	3	5	3	7	4	3	5	2	1	2	7	3	6	5	3	3	6	4	6	3	99999	99999	99999	01:00:00	99999	2	2	2
1267	28	1	1	1	2	1	1	1	1	1	2	3	2	1	1	2	7	7	7	5	5	6	1	4	5	7	1	2	6	4	5	4	3	1	4	4	4	2	5	4	6	120	99999	99999	99999	99999	10	10	10
1268	27	2	2	1	5	1	2	1	2	1	3	3	2	2	2	2	5	7	7	5	7	5	4	3	4	4	1	3	5	1	4	4	6	7	6	5	7	3	6	3	7	99999	99999	4	99999	99999	7	10	2
1269	27	1	1	1	4	1	1	1	3	1	1	3	2	4	1	2	6	6	6	7	5	6	6	6	4	5	2	4	4	3	4	6	5	6	5	7	6	4	5	5	6	99999	99999	2	99999	99999	7	9	7
1270	28	2	1	1	2	1	1	1	6	1	2	4	2	3	1	2	4	6	6	7	4	7	5	7	3	4	1	3	4	1	3	4	3	5	5	4	5	3	4	4	6	99999	99999	6	99999	99999	7	7	7
1271	25	1	2	1	2	2	1	1	1	1	2	2	2	2	2	2	3	4	4	7	3	5	2	4	4	3	5	4	2	2	3	5	1	3	4	6	4	3	4	1	6	99999	99999	15	99999	99999	8	6	7
1272	29	1	1	1	5	1	1	2	1	1	2	3	2	2	2	1	6	6	5	7	5	6	2	7	4	6	2	4	4	6	6	5	4	5	6	5	6	3	5	5	4	99999	99999	99999	04:15:00	99999	7	7	9
1273	29	1	1	1	5	2	1	2	4	1	3	3	2	2	2	1	5	6	3	7	6	7	2	6	4	7	1	4	4	7	7	7	5	7	7	7	7	4	5	5	6	99999	6	99999	99999	99999	3	6	6
1274	24	1	1	1	5	1	1	1	1	1	3	3	2	1	1	2	6	7	6	7	7	7	5	6	5	7	1	4	5	7	6	6	4	7	7	6	7	6	6	4	7	99999	99999	4	99999	99999	6	8	4
1275	29	1	1	1	5	2	1	1	3	1	1	1	2	2	2	2	5	6	7	5	4	7	2	2	4	5	1	2	3	3	2	4	3	5	5	6	4	2	4	3	6	99999	99999	24	99999	99999	7	9	10
1277	26	1	1	1	4	1	2	2	7	1	2	4	2	1	1	2	6	6	4	6	6	7	5	6	6	6	5	2	2	6	6	6	6	6	6	6	7	5	5	6	5	99999	99999	4	99999	99999	4	7	7
1278	29	1	1	1	5	2	1	2	1	1	3	3	2	1	1	1	6	6	6	7	7	7	5	7	4	7	2	6	6	6	6	7	7	6	4	3	7	3	6	6	6	99999	3	99999	99999	99999	8	9	9
1280	31	1	1	1	5	2	1	2	5	1	2	3	2	2	2	1	7	5	7	7	1	7	1	7	6	7	1	5	3	6	7	7	6	6	5	2	7	5	4	6	7	99999	99999	3	99999	99999	8	6	6
1282	45	2	1	2	3	3	1	1	6	1	3	1	2	1	2	2	6	5	5	5	5	5	5	6	5	5	2	5	6	4	4	5	5	5	6	5	5	4	5	3	3	99999	99999	8	99999	99999	8	9	9
1283	36	1	1	2	5	1	1	1	1	1	3	3	2	1	1	2	6	7	6	6	7	7	4	7	7	7	4	6	7	7	4	5	6	6	7	5	7	6	6	4	6	40	99999	99999	99999	99999	3	9	8
1284	27	2	2	1	2	1	1	1	2	1	2	3	2	2	2	1	6	6	6	6	5	5	2	6	4	6	4	6	6	6	6	6	6	5	5	6	7	5	6	6	6	5	99999	99999	99999	99999	6	7	5
1285	29	1	2	1	5	1	1	1	1	1	2	3	2	3	1	2	6	7	5	6	7	4	3	3	5	6	2	5	5	5	6	6	3	6	3	7	5	2	5	3	1	99999	99999	18	99999	99999	8	9	9
1286	25	1	1	2	5	1	1	2	4	1	3	3	2	2	2	1	5	6	7	7	7	5	3	7	4	3	2	2	6	3	4	6	4	7	3	6	7	3	5	3	5	99999	5	99999	99999	99999	7	9	5
1287	36	1	1	2	3	1	1	2	4	1	3	3	1	99999	1	1	6	7	7	6	7	7	5	7	7	5	5	4	6	3	5	6	6	7	5	6	7	5	6	5	7	99999	10	99999	99999	99999	10	10	7
1288	28	1	1	1	5	1	2	2	1	1	2	4	1	99999	1	2	1	7	7	7	7	7	7	7	7	7	1	3	7	4	3	7	7	7	7	4	7	3	7	6	7	99999	99999	99999	99999	99999	0	0	0
1289	24	1	2	1	5	1	1	1	1	1	2	2	2	2	1	1	5	6	6	6	6	7	4	5	1	5	3	6	6	4	5	7	5	4	6	5	4	4	4	3	3	99999	99999	99999	02:00:00	99999	3	10	10
1291	23	1	2	1	5	1	1	1	1	1	3	3	2	2	2	1	4	7	7	7	7	7	3	7	1	7	1	1	7	7	5	5	1	7	7	7	4	5	7	7	4	99999	99999	3	99999	99999	10	8	4
1292	29	1	2	1	5	2	1	2	3	1	3	3	2	2	1	1	6	4	5	6	7	3	1	3	2	3	1	1	4	2	4	2	2	6	4	3	1	2	3	2	3	99999	99999	24	99999	99999	9	6	9
1295	25	2	2	1	5	1	1	1	4	1	3	3	2	2	1	1	7	5	7	7	7	7	3	7	5	7	6	2	7	6	6	6	6	7	7	7	7	7	6	5	7	99999	99999	3	99999	99999	8	10	8
1296	33	2	2	1	4	2	1	2	3	1	2	3	2	1	2	1	5	5	4	6	3	7	5	2	3	3	1	4	5	2	5	6	2	6	5	7	2	5	4	3	4	99999	99999	3	99999	99999	8	8	9
1299	28	1	1	2	5	1	1	1	1	1	1	3	2	4	1	1	4	7	6	7	2	7	3	6	4	5	3	6	7	4	5	7	7	7	7	7	7	5	7	3	6	99999	99999	42	99999	99999	7	7	5
1302	43	2	1	1	5	3	1	2	2	1	3	3	2	2	2	1	5	5	7	7	7	5	2	5	7	5	5	3	7	5	5	7	5	7	7	7	7	7	7	7	5	99999	99999	2	99999	99999	0	8	10
1303	53	2	1	2	2	3	1	1	7	1	2	1	2	2	2	1	4	5	4	6	6	6	2	6	6	6	2	2	6	6	5	6	6	6	5	5	5	5	5	4	3	99999	99999	6	99999	99999	9	10	7
1305	28	1	1	1	4	2	1	1	4	1	2	1	2	2	1	2	7	3	5	7	3	7	3	2	6	6	2	4	5	6	6	6	5	6	7	7	7	4	5	7	3	99999	99999	3	99999	99999	5	5	0
1308	31	1	2	1	5	1	2	1	7	1	2	3	2	1	1	2	4	5	7	7	5	5	3	3	5	5	1	4	2	6	6	2	7	3	4	7	7	7	6	5	4	99999	99999	4	99999	99999	8	8	8
1309	33	2	2	1	5	2	1	2	7	1	1	1	2	3	2	1	7	6	7	7	6	7	6	7	6	7	2	6	6	7	6	5	7	6	5	7	7	6	6	7	3	99999	2	99999	99999	99999	3	5	1
1310	45	1	1	2	5	1	1	1	6	1	1	1	2	1	1	2	6	6	6	5	2	3	3	3	6	6	6	2	6	2	3	3	5	3	4	6	5	5	5	3	6	99999	99999	24	99999	99999	7	8	8
1311	31	1	1	1	5	2	2	2	7	1	3	3	2	2	2	1	6	6	6	5	5	7	3	4	4	6	2	4	5	6	5	5	4	4	3	6	6	4	4	3	5	99999	99999	12	99999	99999	8	9	7
1313	27	2	1	1	4	1	1	1	2	1	1	3	2	1	1	2	3	5	2	5	4	5	2	5	3	5	2	3	1	5	4	5	2	6	6	6	7	3	4	2	4	99999	99999	3	99999	99999	9	4	6
1315	32	2	1	2	5	2	1	2	7	1	3	1	2	2	1	1	3	5	6	6	3	7	3	6	4	6	3	4	3	5	5	6	5	6	5	6	7	2	5	4	5	99999	99999	2	99999	99999	7	8	7
1316	27	1	1	1	5	2	1	2	7	1	3	3	2	1	2	1	6	6	7	7	6	6	3	6	5	7	1	3	6	6	6	3	5	6	5	6	6	4	5	6	5	99999	12	99999	99999	99999	8	6	6
1318	27	1	1	1	5	1	1	2	1	1	3	3	2	2	2	2	5	5	7	7	6	7	5	7	6	5	3	4	5	5	6	6	6	6	5	4	6	6	6	5	6	99999	99999	10	99999	99999	3	6	5
1319	38	2	1	1	5	2	1	2	7	1	3	1	1	99999	2	1	5	6	5	7	5	5	7	7	7	7	7	7	4	7	7	7	7	5	7	4	7	7	7	7	7	99999	99999	99999	02:46:00	99999	7	7	2
1324	40	1	2	2	5	1	1	2	7	1	3	3	2	3	1	2	3	6	5	5	1	7	3	5	3	5	2	6	6	3	3	6	5	5	6	3	5	5	4	5	6	99999	99999	140	99999	99999	10	10	10
1325	22	2	2	1	2	1	1	1	3	1	3	3	2	4	1	2	5	7	7	4	3	7	1	4	7	5	1	1	7	4	4	7	7	7	7	7	6	1	4	1	3	99999	99999	4	99999	99999	10	10	8
1327	31	1	1	1	5	1	1	2	4	1	2	3	2	2	2	1	7	5	5	5	6	7	5	6	6	6	4	5	4	7	5	5	6	7	6	7	6	4	5	6	7	99999	99999	2	99999	99999	8	7	7
1330	24	1	2	1	2	1	1	1	3	1	3	3	2	4	1	2	6	6	6	6	7	7	5	7	5	6	1	5	4	6	6	6	4	7	6	6	6	5	5	2	4	99999	99999	3	99999	99999	10	10	10
1332	38	2	1	1	5	2	1	2	1	1	1	3	2	2	1	2	4	6	7	6	7	6	4	6	4	5	3	6	6	4	5	4	5	5	4	6	5	4	4	5	7	99999	99999	36	99999	99999	8	7	3
1333	26	2	2	1	2	2	1	2	3	1	3	3	2	1	2	1	5	6	5	4	5	5	4	5	6	5	3	4	4	5	5	7	5	5	4	5	4	4	5	5	5	99999	99999	1	99999	99999	6	5	5
1335	25	1	2	1	5	1	1	1	8	1	2	3	2	4	1	1	7	7	7	7	5	7	4	7	4	7	2	4	1	7	7	4	5	4	5	5	5	3	4	4	4	99999	6	99999	99999	99999	8	6	3
1338	29	1	1	1	5	2	1	2	1	1	2	3	2	2	2	1	7	5	5	7	5	7	5	7	7	7	1	6	7	7	6	7	6	7	7	6	7	5	7	5	4	99999	99999	5	99999	99999	7	8	2
1339	30	1	1	1	5	1	1	1	8	1	2	1	2	1	1	1	7	7	7	6	7	7	3	6	6	6	2	5	7	6	5	4	5	6	5	6	5	4	4	3	5	99999	99999	24	99999	99999	8	8	10
1340	33	1	1	1	5	2	1	2	7	1	2	3	2	1	2	1	5	6	6	7	5	7	3	6	4	7	1	5	3	7	6	4	5	7	6	3	7	7	5	3	7	99999	99999	99999	99999	99999	0	1	2
1341	26	1	1	1	5	1	1	2	3	1	3	3	1	99999	2	2	6	7	7	6	7	7	3	6	7	7	1	6	7	6	5	3	7	7	7	7	7	5	7	6	7	99999	99999	36	99999	99999	10	8	9
1342	32	1	1	1	5	1	2	2	8	1	2	4	1	99999	1	2	5	6	4	6	6	4	2	4	4	5	4	3	5	5	5	4	4	3	3	5	5	3	4	4	5	10	99999	99999	99999	99999	6	3	7
1343	38	1	1	2	5	1	1	1	8	1	2	1	2	4	1	2	3	4	4	4	3	4	4	4	4	4	4	4	6	5	5	5	5	6	5	6	5	5	6	4	4	99999	99999	2	99999	99999	5	6	5
1344	32	2	1	2	5	1	1	2	4	1	2	3	2	2	1	1	3	3	4	6	4	3	1	4	1	5	5	3	3	2	5	6	5	5	5	5	5	5	5	4	6	99999	99999	2	99999	99999	6	8	6
1345	33	2	2	1	5	3	1	1	7	1	2	1	2	3	2	1	7	5	4	6	7	7	5	5	5	6	4	5	2	6	7	7	7	5	6	1	7	7	6	7	5	99999	99999	2	99999	99999	7	6	1
1347	28	2	2	1	5	1	2	1	8	1	3	3	2	4	2	2	6	7	7	7	7	6	5	5	6	7	3	6	6	7	5	6	6	7	6	1	5	6	6	6	7	99999	99999	99999	06:00:00	99999	6	7	7
1349	25	2	1	1	5	1	1	1	2	1	3	4	2	3	1	1	7	4	7	7	5	7	3	5	3	7	1	3	4	7	7	3	2	6	5	7	4	6	4	3	2	99999	99999	7	99999	99999	10	10	2
1350	29	1	2	1	5	1	2	2	1	1	3	3	2	2	1	2	5	5	3	6	6	5	2	5	5	5	2	2	5	6	5	5	4	5	5	5	5	2	5	5	2	99999	99999	99999	99999	99999	7	8	5
1351	24	1	1	1	5	1	1	2	4	1	3	3	2	1	2	1	6	5	6	6	3	5	3	2	6	6	2	4	4	6	6	5	4	4	5	6	4	5	4	6	1	99999	99999	18	99999	99999	9	9	6
1352	38	2	1	2	4	3	1	2	8	2	2	1	2	2	2	2	6	6	7	6	7	7	4	7	6	6	4	4	6	5	5	7	7	7	6	5	7	5	5	5	7	99999	99999	4	99999	99999	6	10	8
1354	27	1	1	1	2	2	2	2	4	1	2	3	2	4	1	1	6	6	7	6	7	7	5	6	5	7	2	5	5	7	7	7	7	7	7	3	7	3	6	6	5	99999	99999	4	99999	99999	7	8	8
1355	31	1	1	1	5	2	2	2	3	1	1	3	2	2	1	1	5	5	6	7	5	5	2	5	5	6	2	1	2	4	4	7	4	6	7	7	5	2	6	2	2	99999	99999	99999	04:00:00	99999	6	8	4
1358	29	1	2	1	4	1	1	1	4	1	2	3	2	2	1	2	5	7	6	7	7	7	6	7	5	7	2	5	5	5	6	6	6	7	6	6	7	2	6	5	5	99999	99999	3	99999	99999	7	8	10
1359	30	2	1	1	5	2	1	2	1	1	3	3	2	3	1	1	6	6	7	6	5	7	4	7	2	4	1	5	1	2	4	7	5	7	6	6	7	6	5	3	7	99999	99999	5	99999	99999	7	10	3
1360	24	1	1	1	5	1	1	1	1	1	2	3	2	2	2	1	5	6	7	7	5	7	5	6	6	7	6	6	4	5	6	5	5	7	6	5	6	4	5	4	4	99999	99999	3	99999	99999	8	9	9
1362	22	2	2	1	5	1	1	1	4	1	3	3	2	2	2	1	7	6	7	7	5	7	5	6	6	7	3	5	4	6	6	6	5	6	6	3	5	3	4	3	2	99999	3	99999	99999	99999	8	10	6
1364	37	1	1	1	5	1	1	1	7	1	1	1	2	1	2	1	7	7	7	7	7	7	3	5	5	7	3	5	6	7	5	7	6	7	6	6	6	7	7	5	7	99999	6	99999	99999	99999	6	6	0
1365	31	1	1	1	5	1	1	1	7	1	2	1	2	1	1	2	6	6	7	7	6	6	1	4	5	5	1	1	6	2	4	2	3	6	6	6	4	2	4	2	4	99999	99999	2	99999	99999	9	10	9
1367	28	2	1	1	2	1	1	2	3	1	3	3	2	2	2	1	5	4	7	7	7	4	3	3	1	5	2	3	4	5	3	3	3	6	4	5	3	4	4	4	5	99999	99999	3	99999	99999	8	6	5
1368	32	2	1	1	5	1	1	2	1	1	2	4	2	3	1	2	7	4	7	7	4	7	3	7	4	7	1	2	4	7	7	7	5	7	5	5	7	4	4	5	5	99999	99999	5	99999	99999	7	7	9
1369	29	2	1	2	5	2	1	2	7	1	3	3	2	2	2	1	7	7	7	7	7	7	1	4	1	7	1	3	3	6	5	5	4	5	5	7	5	4	4	4	2	99999	99999	12	99999	99999	7	10	6
1371	25	2	2	1	5	1	2	2	3	1	3	3	1	99999	2	1	7	6	4	7	5	7	4	6	6	7	1	4	5	5	6	6	6	5	5	5	6	3	5	4	3	99999	99999	99999	99999	5	6	6	5
1373	39	2	1	2	5	3	1	1	7	1	2	1	2	2	1	1	6	4	6	7	7	7	1	6	1	6	1	1	1	3	5	5	5	6	6	6	7	7	6	1	6	99999	10	99999	99999	99999	7	8	6
1374	27	2	1	1	5	3	1	2	8	1	3	3	2	2	2	2	7	6	7	7	7	7	4	5	6	7	3	6	4	6	7	7	7	7	6	7	7	6	6	4	3	99999	99999	2	99999	99999	7	8	6
1375	24	2	2	1	5	2	1	1	1	1	2	2	2	2	2	1	5	5	7	6	7	5	2	4	7	2	4	3	3	4	3	3	2	7	6	7	4	2	6	5	7	99999	99999	5	99999	99999	7	9	10
1376	56	1	1	2	4	3	1	1	8	2	3	1	1	99999	2	1	5	7	7	7	7	7	5	7	7	7	1	4	5	5	5	7	7	7	7	7	7	5	7	6	5	3	99999	99999	99999	99999	5	10	10
1377	31	1	1	1	5	2	1	2	8	1	3	1	2	2	2	1	7	6	3	7	7	7	3	5	2	7	1	1	1	4	4	2	2	4	4	7	6	2	4	4	3	99999	99999	12	99999	99999	10	10	10
1380	39	1	1	2	5	2	1	1	7	1	2	1	2	2	2	1	4	6	6	6	7	7	4	7	6	6	3	4	6	3	5	6	6	7	6	6	6	6	6	3	5	99999	99999	3	99999	99999	9	9	9
1381	32	1	1	1	5	1	1	2	4	1	3	3	2	2	1	1	7	6	6	6	6	7	5	6	4	7	3	5	5	3	5	7	6	7	5	6	7	6	6	6	6	99999	99999	99999	99999	99999	8	7	6
1382	36	1	1	1	5	3	1	2	8	1	3	1	2	2	2	1	5	6	5	6	5	7	4	5	6	6	2	4	4	5	5	4	5	6	6	5	6	5	5	5	4	99999	99999	99999	12:00:00	99999	6	5	6
1383	25	1	1	1	2	1	1	2	1	1	2	3	2	1	1	2	3	3	3	4	5	1	6	2	2	4	1	3	4	1	3	3	1	5	4	5	4	3	3	2	7	99999	99999	3	99999	99999	6	8	8
1384	27	1	1	1	2	1	1	2	3	1	3	3	2	1	2	2	3	5	7	7	7	7	1	4	4	5	1	4	3	3	3	6	5	7	5	5	7	2	5	3	3	99999	99999	99999	99999	99999	7	7	9
1385	30	1	1	1	5	2	1	1	5	1	2	1	2	1	1	2	5	3	3	6	4	4	1	2	2	5	5	2	3	5	3	5	3	4	4	6	3	3	2	3	2	99999	99999	3	99999	99999	8	10	7
1386	30	1	2	1	5	2	1	2	7	1	3	1	2	1	1	2	6	6	4	6	6	6	4	5	5	6	1	4	4	6	6	4	4	6	5	6	5	4	6	4	4	99999	99999	99999	99999	99999	8	5	5
1387	25	1	2	1	5	1	1	1	3	1	3	3	2	1	1	1	4	5	5	7	5	6	2	3	4	6	3	3	5	4	4	6	4	5	5	6	6	3	2	3	6	99999	99999	4	99999	99999	5	9	10
1393	32	1	1	1	5	1	1	2	1	1	3	3	2	1	1	2	7	7	6	7	7	7	4	4	7	6	1	4	6	6	5	7	4	7	6	6	6	1	7	3	2	99999	99999	99999	99999	99999	10	8	8
1394	30	2	2	1	2	1	1	2	3	1	3	3	2	1	2	2	7	6	5	7	7	7	1	7	5	7	2	2	2	7	7	6	6	7	6	5	7	1	6	7	6	99999	99999	1	99999	99999	3	3	1
1395	38	1	1	1	5	2	1	1	8	1	3	1	2	3	1	2	6	5	6	6	4	5	1	4	5	5	1	2	5	1	4	4	3	6	4	6	7	2	4	2	2	99999	99999	15	99999	99999	8	10	4
1396	24	2	1	1	2	1	1	2	2	1	2	3	1	99999	2	1	5	5	5	7	7	2	6	2	2	4	2	5	5	4	3	6	1	3	6	7	7	7	3	7	7	99999	99999	99999	99999	99999	0	0	0
1398	35	1	1	2	3	3	1	2	8	1	2	1	1	99999	2	1	6	6	3	5	4	7	3	5	2	6	2	5	4	5	5	6	6	6	4	5	7	5	5	5	4	99999	99999	99999	99999	99999	2	9	9
1399	25	1	2	1	4	1	1	2	5	1	3	3	2	2	1	1	5	5	6	5	5	7	5	3	6	6	1	5	4	5	5	3	4	4	5	4	3	4	4	4	3	99999	4	99999	99999	99999	9	9	9
1401	31	2	1	1	2	2	1	2	3	1	3	3	2	1	1	2	5	6	6	5	3	3	3	3	6	6	3	1	7	4	5	3	4	5	3	7	3	3	6	3	4	99999	99999	99999	99999	99999	9	9	5
1402	24	1	1	1	5	1	1	2	8	1	3	3	1	99999	2	1	6	7	7	7	7	7	5	6	6	6	2	5	5	5	6	7	5	6	6	7	7	5	6	6	5	99999	99999	2	99999	99999	8	9	6
1403	31	2	2	1	2	1	1	2	2	1	2	3	2	2	1	1	5	6	5	4	6	5	5	3	4	3	3	5	6	2	3	4	4	6	4	6	5	3	5	3	3	99999	99999	99999	99999	99999	7	8	5
1405	26	2	2	1	4	1	1	1	3	1	3	3	2	2	2	1	7	7	7	5	7	7	6	5	7	7	1	2	7	6	6	7	7	7	7	7	7	2	7	6	7	99999	99999	1	99999	99999	9	7	8
1406	35	2	1	2	2	2	1	2	7	1	3	3	2	3	1	2	6	5	5	6	7	7	4	6	5	6	3	2	4	5	6	5	5	3	6	6	6	4	6	4	4	99999	99999	4	99999	99999	9	5	7
1407	30	1	1	1	4	1	1	2	5	1	3	3	2	2	1	1	6	6	6	7	7	7	5	7	6	7	3	6	7	7	7	7	6	7	6	7	7	7	6	7	4	99999	99999	99999	99999	15	0	3	3
1408	33	1	1	1	4	2	1	2	5	1	2	3	2	2	1	1	5	5	6	5	5	6	1	6	6	5	3	3	5	6	3	4	5	5	5	7	6	4	5	6	7	99999	2	99999	99999	99999	8	8	8
1410	24	1	1	1	3	1	1	1	8	1	2	3	2	3	1	1	5	6	5	6	6	5	5	5	5	6	1	4	4	5	5	6	5	5	5	6	3	2	4	5	3	99999	99999	2	99999	99999	8	8	8
1412	58	2	1	2	5	3	1	2	6	1	2	1	1	99999	2	1	6	7	7	7	7	7	6	7	7	7	5	5	7	6	5	7	7	7	7	5	7	7	7	7	7	99999	99999	99999	99999	99999	1	1	1
1415	28	1	1	1	5	1	1	2	4	1	3	3	2	2	1	1	5	6	3	7	6	6	6	6	2	3	1	6	5	2	2	6	5	5	7	7	6	3	6	3	3	99999	4	99999	99999	99999	9	10	9
1417	28	2	2	1	5	1	1	1	3	1	2	3	2	2	1	2	5	6	6	6	6	2	2	2	4	2	2	5	2	2	2	7	6	6	4	6	2	2	3	3	7	99999	99999	24	99999	99999	9	10	5
1421	30	1	1	1	5	2	1	2	1	1	2	3	2	2	2	1	4	7	7	5	5	5	5	7	5	6	1	6	2	5	5	7	7	6	6	3	6	6	6	6	2	99999	2	99999	99999	99999	3	3	2
1424	40	1	1	1	4	3	1	2	8	2	3	1	2	2	2	1	4	4	6	7	7	5	2	5	4	4	4	3	4	2	2	3	3	4	3	4	4	3	3	3	5	99999	99999	24	99999	99999	9	9	9
1426	30	2	2	1	5	2	2	2	1	1	2	3	2	2	2	1	5	4	5	7	6	5	2	5	4	7	2	4	5	3	3	3	5	3	5	6	7	2	6	4	7	99999	99999	3	99999	99999	9	8	8
1427	26	1	2	1	5	2	1	1	2	1	2	3	2	4	2	2	4	6	7	6	6	5	3	6	5	4	3	2	2	4	6	6	5	7	4	4	6	5	5	6	6	99999	6	99999	99999	99999	7	8	7
1428	29	1	2	1	5	1	2	1	8	1	2	3	2	1	1	2	6	6	7	7	6	7	1	6	2	5	3	2	2	4	5	5	6	6	6	5	6	4	5	3	4	99999	99999	4	99999	99999	10	10	8
1429	40	2	1	2	5	2	1	1	8	1	2	1	2	4	1	2	7	7	7	7	7	7	6	7	5	7	2	7	6	7	7	7	7	7	7	5	7	6	6	7	7	99999	99999	99999	02:00:00	99999	3	2	9
1430	29	1	1	1	5	2	1	2	5	1	2	3	2	2	2	1	5	6	6	5	5	4	1	3	5	6	4	2	2	5	6	6	2	7	4	6	7	2	5	6	6	99999	99999	2	99999	99999	6	8	6
1431	26	1	2	1	5	2	1	2	8	1	2	1	2	1	2	1	7	6	7	6	6	4	2	2	3	6	1	1	3	1	5	3	1	7	7	7	3	1	3	3	1	99999	99999	20	99999	99999	8	8	7
1434	51	2	1	2	2	3	1	1	8	1	1	1	1	99999	2	1	5	6	7	6	5	7	6	7	6	6	2	3	7	5	7	7	7	6	7	6	7	7	6	6	7	99999	99999	99999	99999	99999	4	5	7
1435	28	2	2	1	2	1	1	2	3	1	3	3	2	4	1	1	3	3	6	5	7	2	4	4	5	5	3	3	4	5	3	4	4	6	4	6	3	4	3	2	6	99999	99999	8	99999	99999	8	10	9
1436	38	1	1	2	5	1	2	2	5	1	2	4	2	2	1	2	7	7	4	7	7	7	4	5	6	7	2	4	7	5	6	7	5	7	7	6	6	7	6	7	7	3	99999	99999	99999	99999	5	8	8
1438	25	1	2	1	5	1	1	2	8	1	2	4	2	4	1	1	4	4	6	7	7	6	2	7	5	4	2	3	4	4	5	5	2	5	4	5	6	3	4	2	5	99999	5	99999	99999	99999	6	10	9
1439	52	1	1	2	3	3	1	1	8	1	2	1	2	2	1	2	3	7	5	4	6	7	2	4	7	7	2	6	4	6	6	3	7	6	6	7	6	4	6	6	2	99999	99999	99999	99999	99999	2	3	1
1440	30	1	1	1	3	2	1	2	8	1	2	3	2	3	1	2	3	6	5	7	7	7	4	4	5	2	1	6	2	2	2	7	4	5	5	2	7	6	6	2	2	99999	99999	3	99999	99999	8	10	10
1442	24	1	1	1	4	1	2	1	2	1	3	2	2	4	2	1	5	5	5	6	6	7	3	7	6	7	3	4	3	6	6	6	6	7	6	6	7	4	6	6	6	99999	99999	99999	99999	99999	5	6	3
1445	29	1	1	1	5	1	1	2	8	1	3	3	2	1	1	1	6	7	7	7	7	5	2	6	3	6	1	5	6	6	6	6	5	6	7	6	6	3	7	4	4	99999	99999	4	99999	99999	5	4	6
1446	30	1	1	1	5	1	1	2	1	1	2	3	1	99999	2	1	6	6	6	6	6	6	4	5	6	6	2	5	5	6	6	5	5	6	6	6	6	5	6	6	3	99999	99999	3	99999	99999	6	6	6
1447	25	2	1	1	5	1	1	1	3	1	3	3	2	2	1	1	7	7	6	7	7	7	4	6	6	7	1	2	5	7	7	7	7	6	7	7	7	3	7	6	6	99999	3	99999	99999	99999	8	2	2
1449	33	1	1	1	2	1	1	2	3	1	3	3	2	2	1	2	7	5	7	7	4	7	2	7	5	7	1	4	1	7	7	5	6	7	7	3	7	4	7	7	3	99999	99999	5	99999	99999	10	5	5
1451	28	1	1	1	5	1	2	2	1	1	2	3	2	4	2	1	6	5	6	6	7	5	2	6	5	3	2	6	2	6	5	7	3	6	4	4	3	3	5	2	5	99999	99999	2	99999	99999	9	9	10
1452	29	1	2	1	2	1	2	2	1	1	2	2	2	2	1	2	5	4	6	5	7	7	4	6	6	5	3	3	4	3	5	5	5	5	5	5	6	3	4	4	5	15	99999	99999	99999	99999	3	3	5
1454	36	1	2	1	5	3	1	2	8	1	3	1	2	1	2	1	5	5	6	6	5	7	4	4	5	6	3	3	5	2	5	6	4	6	6	5	6	4	5	3	4	99999	99999	12	99999	99999	8	7	4
1455	31	1	1	1	5	2	1	2	1	1	2	3	2	2	2	1	4	4	5	7	1	5	1	4	3	4	1	2	2	3	3	3	2	7	3	3	4	3	3	3	6	99999	99999	3	99999	99999	8	9	7
1458	26	1	2	1	5	3	1	1	3	2	3	1	1	99999	2	1	7	7	7	6	7	7	3	5	6	7	1	3	7	7	6	4	5	7	7	7	3	7	7	6	5	99999	99999	2	99999	99999	9	10	10
1460	35	2	2	1	2	1	1	2	7	1	2	3	2	1	2	1	7	3	5	6	4	6	4	3	3	6	1	3	4	4	6	4	4	6	5	5	2	3	5	4	2	99999	99999	4	99999	99999	5	8	4
1461	32	1	1	1	5	3	1	1	8	1	2	1	2	1	2	2	5	7	5	7	1	6	1	4	4	6	1	5	6	5	5	7	5	6	4	4	4	3	5	3	4	99999	99999	99999	99999	99999	6	10	10
1462	26	1	1	1	5	1	1	1	4	1	2	1	2	4	1	1	4	3	4	4	4	3	3	4	3	5	3	2	4	4	5	3	3	4	4	3	4	3	4	3	3	99999	5	99999	99999	99999	5	4	5
1463	27	1	1	1	4	1	1	1	5	1	3	3	2	4	1	2	7	4	4	7	6	7	1	3	3	6	1	2	2	5	6	5	5	7	4	7	6	4	5	6	1	99999	6	99999	99999	99999	10	7	3
1464	34	2	1	2	5	3	1	1	7	1	2	1	1	99999	2	1	6	6	3	6	4	4	2	2	5	5	2	3	2	6	6	6	4	5	5	6	5	4	4	4	5	99999	99999	99999	02:00:00	99999	2	4	4
1465	25	1	2	1	2	1	1	1	1	1	2	2	2	2	1	1	4	6	5	7	4	6	2	7	1	4	3	4	3	5	5	2	3	5	3	6	6	4	4	3	4	99999	99999	5	99999	99999	10	10	6
1466	25	2	2	1	4	1	1	1	3	1	3	3	2	4	2	1	6	7	7	7	7	7	3	7	7	7	1	6	5	7	7	6	7	7	7	6	7	6	6	7	7	99999	99999	99999	99999	99999	0	5	2
1467	36	2	1	2	2	3	1	1	4	1	1	1	2	3	2	1	4	7	4	6	5	2	4	6	5	3	2	3	6	5	5	5	5	5	5	6	7	5	5	5	6	99999	99999	99999	01:00:00	99999	2	4	5
1468	27	1	1	1	5	2	1	2	1	1	2	3	2	2	2	1	5	5	5	7	5	6	4	6	6	4	7	5	5	3	4	7	7	7	7	6	7	7	5	4	6	99999	99999	2	99999	99999	10	10	7
1469	26	1	1	1	5	2	1	1	8	1	2	1	1	99999	2	2	5	5	4	6	6	6	2	5	4	6	1	2	5	6	6	6	5	5	6	7	4	2	5	4	3	99999	99999	36	99999	99999	9	8	7
1470	49	1	1	2	5	3	1	2	8	1	2	3	2	1	2	1	5	5	3	7	2	4	1	4	2	5	1	5	5	6	6	4	4	6	5	7	7	6	4	5	6	99999	99999	30	99999	99999	8	8	8
1471	27	2	2	1	4	2	2	2	3	1	3	3	2	4	2	1	7	5	3	5	6	7	5	3	5	5	1	5	5	4	5	4	4	7	5	7	4	5	5	2	4	99999	99999	7	99999	99999	8	7	7
1474	26	1	1	1	5	1	1	1	7	1	2	4	2	4	1	2	4	6	4	7	1	5	4	6	5	7	1	6	5	4	5	6	6	7	7	7	7	2	6	4	6	99999	4	99999	99999	99999	5	10	2
1475	25	1	1	1	3	2	1	1	8	1	1	1	2	2	2	1	6	5	5	7	5	5	1	5	2	5	1	5	3	3	5	5	5	5	5	5	7	2	5	3	5	2	99999	99999	99999	99999	1	10	8
1478	39	2	1	1	2	3	1	2	8	1	3	1	2	3	2	1	5	3	6	7	5	4	2	5	1	5	2	5	3	5	4	4	5	6	3	6	5	4	4	4	4	99999	99999	15	99999	99999	8	10	10
1480	24	2	1	1	2	1	1	1	3	1	1	2	2	4	1	2	5	5	4	5	5	4	2	2	2	3	5	3	2	2	3	5	3	4	3	3	3	6	3	3	2	99999	99999	6	99999	99999	8	9	8
1482	31	1	1	1	5	2	1	2	4	1	3	3	2	2	1	1	5	7	7	7	7	7	2	3	4	6	2	4	4	3	4	5	3	6	6	4	3	3	5	4	2	300	99999	99999	99999	99999	8	6	9
1483	33	1	1	1	5	2	1	2	8	1	3	3	2	3	2	1	5	5	6	7	7	6	2	4	5	4	1	3	6	4	4	4	7	6	7	4	3	3	5	2	5	99999	99999	4	99999	99999	8	10	8
1484	29	1	2	1	2	1	1	2	8	1	2	3	2	5	1	1	6	7	6	6	3	7	2	5	6	6	2	4	5	4	5	5	5	5	6	6	5	4	5	5	4	99999	99999	2	99999	99999	7	6	8
1486	30	1	1	1	5	2	1	2	7	1	3	3	2	2	2	1	7	7	6	7	7	5	1	4	4	7	2	3	5	6	6	5	2	6	6	6	3	2	5	3	6	4	99999	99999	99999	99999	10	9	7
1488	32	1	2	1	5	1	1	2	1	1	2	3	2	2	1	2	6	6	6	7	5	7	4	7	4	6	1	3	7	1	4	7	4	7	7	5	1	5	5	1	1	99999	99999	8	99999	99999	8	10	8
1489	31	1	2	1	5	1	1	1	1	1	2	2	2	3	1	2	6	6	5	5	4	7	7	4	4	3	5	5	5	6	4	7	4	6	3	5	4	5	4	5	5	3	99999	99999	99999	99999	7	9	8
1491	33	2	1	1	5	1	1	2	1	1	2	3	2	2	1	1	7	7	5	7	7	7	6	6	4	7	1	4	5	5	6	7	6	6	7	6	7	4	6	6	7	99999	99999	5	99999	99999	5	6	9
1494	40	1	1	2	3	3	1	1	8	1	2	1	1	99999	2	1	7	7	7	7	4	7	1	5	5	7	1	1	2	2	6	5	5	7	4	7	7	3	7	4	1	99999	99999	7	99999	99999	7	7	9
1495	27	1	1	1	5	2	1	2	5	1	2	4	1	99999	1	1	5	6	6	7	7	7	5	7	7	6	4	5	7	6	5	7	7	7	6	6	7	4	6	5	4	99999	99999	24	99999	99999	6	8	7
1496	33	1	1	1	5	2	2	2	8	1	3	4	2	2	1	2	4	6	6	7	6	5	1	6	5	6	2	3	6	5	6	5	6	6	6	5	6	4	6	4	5	99999	99999	10	99999	99999	2	6	9
1497	25	1	2	1	4	1	2	1	8	2	3	3	1	99999	1	1	7	7	5	7	6	7	6	6	7	7	1	4	7	7	6	7	7	7	7	7	6	7	7	6	7	99999	99999	24	99999	99999	7	9	0
1500	32	1	2	1	5	1	1	2	1	1	2	3	2	2	1	2	5	5	5	7	7	7	6	7	5	7	1	7	7	7	7	5	5	7	7	7	7	7	7	7	4	99999	99999	2	99999	99999	6	5	3
1502	27	2	1	1	2	2	2	1	4	1	1	2	2	2	2	1	6	7	5	7	6	7	6	7	3	6	3	6	3	6	6	6	7	7	5	3	7	6	4	6	6	99999	99999	3	99999	99999	4	6	8
1503	26	2	1	1	5	1	1	1	7	1	3	3	2	3	1	1	6	7	6	7	7	7	4	6	4	7	2	4	5	6	6	7	4	6	7	7	7	5	6	3	7	99999	6	99999	99999	99999	8	5	6
1505	28	2	1	1	5	1	2	2	1	1	2	3	2	5	2	1	7	7	7	7	5	7	5	7	7	7	1	6	7	7	7	6	7	7	7	7	7	3	7	6	2	99999	4	99999	99999	99999	7	7	8
1507	32	2	2	1	2	1	1	2	3	1	3	2	2	2	2	1	6	6	5	7	7	6	4	4	3	6	2	4	4	5	5	2	4	6	4	5	3	3	5	5	4	99999	99999	24	99999	99999	7	7	9
1508	26	1	2	1	3	1	1	1	1	1	1	3	2	2	1	1	1	4	1	6	2	5	1	3	3	3	6	2	5	1	4	2	1	6	4	1	4	5	5	5	4	99999	99999	8	99999	99999	6	8	5
1509	27	1	2	1	5	1	2	1	1	1	2	3	2	2	2	1	5	7	5	7	6	7	5	6	5	5	2	4	4	4	5	6	6	7	7	7	7	4	6	4	3	99999	99999	5	99999	99999	8	9	9
1514	25	1	2	1	5	1	1	1	1	1	2	4	2	2	1	1	5	5	3	5	5	7	2	4	5	4	1	2	6	4	1	5	4	6	5	6	4	2	5	2	3	99999	99999	36	99999	99999	7	10	9
1515	31	1	1	1	5	1	2	2	5	1	2	3	2	2	1	1	6	4	5	4	6	5	3	3	3	4	5	4	5	2	2	2	2	6	5	5	4	4	3	1	4	99999	99999	10	99999	99999	7	8	7
1516	28	1	2	1	5	2	1	2	8	1	2	4	2	4	2	2	5	6	6	6	5	5	4	5	7	6	2	4	5	5	4	5	5	6	6	7	6	4	5	5	6	99999	99999	3	99999	99999	9	8	8
1517	31	1	1	1	4	1	1	2	5	1	3	3	2	2	1	1	4	5	4	6	5	7	2	6	4	6	4	4	4	5	5	5	4	5	4	4	5	3	5	4	2	99999	3	99999	99999	99999	2	3	7
1518	29	2	1	1	2	2	1	2	8	1	2	1	2	1	2	1	2	5	7	7	7	7	6	7	1	4	1	7	4	2	2	1	6	5	6	7	6	7	5	3	7	99999	99999	4	99999	99999	8	10	6
1519	23	1	2	1	5	1	2	1	5	1	2	3	2	2	2	1	4	6	5	3	6	6	2	3	5	6	6	2	6	1	3	4	3	1	6	6	7	6	5	1	2	99999	99999	3	99999	99999	7	9	4
1522	34	1	1	2	5	2	1	2	7	1	2	1	2	3	2	1	4	6	4	4	4	7	4	5	6	6	3	4	3	3	4	5	5	6	6	4	5	7	6	3	6	99999	99999	3	99999	99999	8	10	6
1526	24	2	2	1	2	1	1	1	7	1	2	3	2	4	1	2	5	5	3	6	2	3	2	6	4	4	1	3	4	6	5	4	5	4	7	7	1	5	3	4	5	99999	99999	11	99999	99999	7	9	5
1527	30	1	1	1	5	2	1	2	8	1	2	3	1	99999	2	1	6	6	4	6	7	7	5	5	6	6	2	3	4	4	4	6	3	7	4	7	6	3	6	3	5	99999	99999	10	99999	99999	8	9	10
1529	33	1	2	1	5	2	1	2	1	1	2	1	2	2	2	1	6	6	7	7	4	7	4	7	5	5	2	3	5	4	4	4	4	5	5	5	3	5	5	4	5	99999	99999	3	99999	99999	5	4	7
1531	26	1	2	1	4	1	2	1	8	1	2	3	1	99999	1	1	5	4	4	5	7	5	1	4	3	6	2	4	2	1	4	7	2	4	5	5	3	3	4	3	3	99999	99999	3	99999	99999	6	7	4
1532	44	2	1	2	5	1	1	2	3	2	3	3	2	1	2	2	7	7	7	7	7	7	4	6	7	5	3	3	6	5	7	7	6	7	6	7	7	6	6	7	7	99999	99999	3	99999	99999	6	6	6
1534	27	2	1	1	2	1	1	1	3	1	1	3	2	2	1	2	6	4	6	6	7	6	2	3	3	6	2	4	5	6	5	4	4	6	5	6	6	7	5	5	2	99999	3	99999	99999	99999	9	6	5
1535	52	1	2	2	4	3	1	2	4	1	2	1	2	2	2	2	7	6	7	7	5	7	3	7	6	7	1	4	3	5	7	3	6	7	6	7	6	1	7	6	7	99999	99999	3	99999	99999	8	8	10
1536	24	1	1	1	5	1	1	1	1	1	2	3	2	2	1	2	7	4	4	6	7	7	3	1	1	3	2	7	7	4	4	5	1	7	5	7	1	7	3	3	4	99999	6	99999	99999	99999	6	6	4
1538	38	2	1	1	4	3	1	2	3	1	3	1	2	2	2	1	6	7	6	6	7	6	5	7	6	5	2	6	4	3	6	6	7	6	7	6	7	7	5	6	6	99999	99999	99999	99999	99999	2	2	2
1541	27	1	1	1	4	2	2	2	3	1	3	3	2	4	2	1	7	7	7	5	4	7	2	7	7	7	3	3	5	7	4	7	5	7	7	7	7	5	7	7	5	99999	99999	99999	02:00:00	99999	8	5	9
1542	32	1	1	1	2	1	1	1	3	1	1	7	1	99999	1	2	7	6	7	7	7	5	1	7	6	7	1	4	7	7	7	6	2	7	7	7	7	5	6	7	7	99999	1	99999	99999	99999	6	3	0
1544	22	1	1	1	4	1	1	1	8	2	3	1	1	99999	1	1	5	6	6	7	7	6	4	4	5	6	4	1	3	2	4	4	5	5	5	6	6	1	5	1	1	99999	99999	3	99999	99999	7	9	10
1546	27	1	1	1	4	1	1	2	1	1	3	3	2	4	2	2	6	7	5	7	7	7	4	7	6	6	1	4	6	4	5	6	4	6	6	5	6	5	5	4	4	99999	6	99999	99999	99999	7	7	3
1547	28	1	2	1	4	1	1	1	1	1	3	3	2	2	1	2	3	5	6	7	7	4	5	2	4	3	6	6	6	3	3	2	2	6	3	4	2	2	3	2	5	99999	99999	9	99999	99999	8	10	10
1548	26	1	1	1	4	2	1	1	4	1	1	1	2	1	2	1	5	5	6	6	6	7	5	6	7	6	1	5	4	5	5	6	6	5	5	6	7	5	7	6	4	99999	99999	7	99999	99999	7	6	1
1550	33	1	1	1	5	1	1	2	3	2	3	3	2	2	1	1	2	2	4	2	7	7	6	7	6	5	6	7	4	2	2	4	3	2	4	6	5	3	2	1	7	99999	99999	30	99999	99999	10	10	8
1551	29	1	1	1	5	2	1	2	4	1	3	3	2	2	2	1	5	7	5	5	3	6	1	2	2	7	4	1	6	4	3	7	4	7	5	6	6	2	4	2	3	99999	99999	20	99999	99999	8	8	10
1552	24	1	1	1	5	1	2	1	1	1	2	3	2	2	2	1	6	5	4	5	2	5	2	4	2	6	1	6	3	2	2	3	3	3	4	6	5	2	3	2	6	99999	99999	3	99999	99999	8	9	10
1553	42	2	1	2	2	2	1	2	8	1	2	1	1	99999	1	1	6	6	4	6	6	6	2	5	2	5	1	6	2	6	6	3	5	4	5	6	6	6	2	4	7	99999	6	99999	99999	99999	2	2	1
1554	38	1	1	1	5	2	1	1	4	1	3	1	2	2	1	2	7	7	7	7	7	7	2	7	7	7	1	4	7	5	6	7	7	7	7	3	7	6	7	5	6	99999	99999	8	99999	99999	8	10	10
1555	28	2	1	1	5	2	1	2	4	1	3	3	2	1	1	2	5	5	6	7	7	5	5	7	2	2	2	5	5	1	2	7	5	5	6	4	7	7	5	1	7	99999	99999	3	99999	99999	7	9	10
1557	55	1	1	2	3	3	1	2	4	1	2	1	2	2	2	1	6	7	6	7	5	7	2	6	6	7	1	2	6	6	7	6	6	5	6	6	7	5	6	6	5	99999	99999	99999	99999	99999	2	2	3
1560	26	2	2	1	4	2	1	1	3	1	3	3	2	2	2	1	6	6	5	6	5	2	3	7	5	5	3	3	2	3	6	7	4	7	6	6	4	2	4	5	5	99999	99999	2	99999	99999	8	10	9
1563	23	1	1	1	4	3	1	1	2	1	1	2	2	2	2	1	5	4	5	5	5	6	3	5	3	4	2	5	3	3	4	5	3	5	4	6	6	5	4	3	5	99999	99999	3	99999	99999	4	8	5
1564	24	1	2	1	5	2	2	2	7	1	3	3	2	4	1	2	5	6	7	5	7	5	3	5	5	6	3	3	7	5	5	4	5	4	7	5	4	4	6	4	6	99999	99999	99999	03:00:00	99999	1	10	5
1566	25	1	2	1	4	1	1	1	5	1	3	3	2	2	1	1	5	5	4	4	6	7	3	6	5	6	3	2	6	4	5	6	5	5	5	5	6	4	5	5	4	99999	99999	99999	99999	99999	2	3	2
1567	57	2	1	2	5	3	1	1	7	1	2	4	2	1	1	2	7	6	6	7	6	6	5	6	4	6	2	6	7	6	6	5	6	5	7	6	6	5	5	6	6	99999	99999	99999	99999	99999	4	7	7
1568	24	2	2	1	5	1	1	1	8	1	3	3	2	4	2	2	6	6	6	7	5	6	5	6	6	6	3	4	5	5	5	6	5	5	5	6	6	5	6	6	5	99999	99999	2	99999	99999	8	5	5
1571	42	2	1	2	4	2	1	1	3	1	3	1	2	3	1	1	4	6	7	6	7	6	6	4	3	5	5	6	6	5	4	7	6	6	6	6	5	4	5	5	6	99999	2	99999	99999	99999	2	7	2
1572	32	2	2	1	5	1	1	1	8	1	2	3	2	1	2	1	2	4	3	4	3	4	3	3	5	3	4	2	3	3	3	6	1	6	5	5	1	4	4	3	7	99999	99999	7	99999	99999	8	8	6
1573	35	2	2	1	3	1	1	2	1	1	2	3	2	2	1	1	7	7	7	5	7	7	3	5	3	6	1	4	7	6	7	7	1	7	7	7	7	1	6	2	7	99999	99999	18	99999	99999	9	8	10
1575	29	2	2	1	3	3	1	1	8	1	3	1	2	4	1	2	7	7	7	7	7	7	2	7	6	7	1	4	7	7	7	7	7	7	7	6	7	2	7	7	5	99999	99999	4	99999	99999	4	5	8
1577	37	1	1	2	2	3	1	2	8	1	2	1	1	99999	2	1	6	5	4	6	3	6	5	5	3	6	4	4	2	6	6	4	2	4	5	2	5	3	6	5	4	99999	99999	3	99999	99999	7	7	10
1578	29	1	1	1	2	2	1	1	1	1	3	3	2	4	2	1	5	6	5	6	7	7	4	6	5	5	1	4	6	4	4	7	3	5	7	7	5	5	5	5	4	99999	99999	99999	99999	99999	6	8	9
1579	29	2	2	1	5	2	1	2	1	1	2	3	2	2	2	1	4	7	4	7	7	7	6	7	7	5	1	6	6	4	5	7	6	7	7	3	7	5	7	6	7	99999	99999	4	99999	99999	6	9	1
1582	56	1	1	2	3	3	2	2	8	1	2	2	2	3	2	2	4	5	5	6	2	7	4	6	6	5	2	4	6	2	5	6	5	5	6	5	7	6	6	4	6	99999	99999	4	99999	99999	7	8	9
1584	32	1	1	1	2	1	1	2	2	1	2	3	2	2	1	1	5	5	6	6	6	7	3	5	4	6	3	3	6	5	6	7	6	7	3	7	6	1	4	5	6	99999	99999	2	99999	99999	10	9	10
1585	26	1	2	1	4	1	2	1	3	1	3	3	2	2	2	1	2	5	3	6	7	1	2	3	3	5	3	5	2	1	2	5	1	7	7	5	3	6	5	5	2	99999	99999	3	99999	99999	6	9	8
1586	29	2	1	1	5	1	1	2	4	1	3	2	2	2	1	2	5	4	4	6	5	6	5	7	4	6	1	6	4	6	6	6	5	6	6	6	7	4	5	4	2	99999	99999	6	99999	99999	7	10	9
1590	43	2	1	2	4	2	1	1	6	1	2	1	2	2	1	1	6	7	5	7	7	6	4	5	7	7	2	3	5	7	7	5	6	7	6	6	6	5	6	7	5	99999	3	99999	99999	99999	3	4	4
1594	31	2	2	1	4	1	1	2	1	1	3	3	2	2	1	1	4	4	5	4	5	4	3	5	3	4	6	3	5	4	3	2	3	3	5	6	2	6	4	2	4	99999	99999	5	99999	99999	6	9	6
1595	27	1	1	1	2	1	1	2	2	1	2	3	2	2	1	1	6	6	6	6	6	7	3	6	5	6	1	4	4	5	5	6	5	7	6	6	7	6	6	5	5	99999	99999	99999	02:00:00	99999	1	8	9
1596	40	1	2	1	2	1	1	2	1	1	2	3	2	1	1	1	4	6	6	7	7	6	4	5	4	4	3	6	6	4	5	5	3	7	6	6	7	6	6	4	4	99999	99999	9	99999	99999	7	9	9
1598	52	1	2	2	1	3	1	2	4	1	2	1	2	4	1	2	7	7	4	6	7	7	3	6	7	7	7	7	7	7	7	7	7	7	7	7	7	2	5	7	7	99999	4	99999	99999	99999	2	2	10
1599	29	1	1	1	5	2	1	2	2	1	3	3	2	2	1	1	3	5	4	6	5	2	2	3	2	3	2	6	4	5	3	4	3	6	5	5	2	5	3	2	6	99999	99999	18	99999	99999	7	8	7
1600	32	2	1	1	5	1	1	2	7	1	3	3	1	99999	1	1	7	7	7	2	7	5	4	5	7	5	1	6	3	7	4	6	1	7	6	7	4	1	6	7	7	99999	99999	99999	12:31:00	99999	1	1	1
1601	41	2	1	2	1	3	1	2	7	1	2	1	2	2	2	1	3	5	7	7	1	7	1	7	5	5	2	3	6	3	5	6	6	6	6	6	7	6	6	3	7	99999	99999	2	99999	99999	9	10	8
1602	26	1	2	1	5	1	2	1	2	1	3	3	1	99999	1	1	3	5	3	7	6	4	5	1	3	3	3	2	2	1	3	5	1	5	6	5	3	1	3	3	1	99999	99999	99999	99999	99999	0	9	9
1603	22	1	2	1	5	3	1	1	8	1	3	2	2	4	2	2	6	7	6	4	7	3	2	3	6	5	1	4	7	5	4	3	2	6	7	7	1	2	7	3	7	99999	99999	15	99999	99999	3	6	1
1605	41	2	1	2	3	2	1	1	8	1	1	1	2	2	1	2	6	6	6	7	7	7	3	5	6	6	3	4	5	5	5	6	6	6	7	4	6	6	5	6	6	99999	99999	4	99999	99999	6	5	6
1607	29	1	1	1	2	1	1	1	3	1	1	4	1	99999	1	2	6	5	5	7	6	7	3	6	7	7	1	3	5	4	5	4	4	7	5	3	6	6	6	6	6	99999	3	99999	99999	99999	7	6	9
1608	31	2	1	1	2	1	1	2	1	1	3	3	2	2	1	1	2	3	5	7	5	7	5	2	1	5	1	1	3	1	2	5	2	3	4	2	4	3	3	2	4	99999	99999	3	99999	99999	9	9	10
1610	25	1	1	1	4	2	1	1	4	1	1	2	2	4	2	1	7	5	4	7	6	7	4	5	6	7	1	3	2	6	7	6	6	6	5	7	7	4	4	5	4	25	99999	99999	99999	99999	8	7	2
1611	37	1	1	1	4	1	1	1	3	1	3	3	2	1	1	1	3	5	6	2	7	5	6	5	3	3	6	3	5	2	2	3	4	5	6	5	4	3	5	3	3	99999	99999	2	99999	99999	7	8	8
1614	23	1	1	1	2	1	1	1	1	1	3	3	2	2	2	1	3	4	5	5	4	6	4	7	5	6	4	5	5	4	5	6	5	5	5	5	5	5	5	5	6	99999	99999	4	99999	99999	4	8	2
1615	32	1	1	2	5	1	1	2	5	1	2	3	1	99999	1	1	6	5	5	7	1	7	4	5	1	6	7	1	4	4	4	6	4	7	4	7	7	1	4	2	7	99999	99999	30	99999	99999	9	6	10
1616	34	1	2	1	5	1	1	2	5	1	3	3	2	2	2	1	3	5	5	7	7	3	1	6	3	5	1	2	5	2	4	4	3	4	5	5	6	3	5	3	5	99999	2	99999	99999	99999	6	7	8
1619	37	2	1	2	4	3	1	2	4	1	2	1	2	2	2	2	5	4	5	6	3	7	4	6	6	6	5	4	5	5	6	6	5	6	4	5	7	5	5	6	4	99999	4	99999	99999	99999	6	8	9
1620	27	1	1	1	5	1	1	2	5	1	3	3	2	2	1	2	7	6	7	5	7	7	2	7	5	7	2	5	6	5	6	4	4	7	6	7	7	4	5	6	4	99999	99999	2	99999	99999	8	7	8
1621	28	2	2	1	2	1	1	2	1	1	2	3	2	4	2	1	6	5	7	6	5	7	6	7	3	6	1	6	5	5	6	7	6	5	6	6	7	6	5	7	7	99999	99999	7	99999	99999	7	8	2
1623	39	2	2	1	4	2	2	2	3	1	2	3	2	3	1	1	7	7	5	7	2	6	1	4	7	7	1	5	5	6	7	5	5	6	6	6	7	4	6	1	6	99999	99999	36	99999	99999	10	10	10
1624	31	1	2	1	5	1	2	2	4	1	3	3	2	2	1	2	4	3	4	6	6	4	2	2	2	3	4	2	2	1	3	3	1	5	2	2	2	3	3	2	3	99999	99999	10	99999	99999	8	10	8
1626	40	2	1	2	2	2	2	2	2	1	2	3	2	2	1	2	6	5	6	7	2	7	3	4	4	6	2	2	6	6	4	6	6	6	6	6	6	3	6	3	6	99999	99999	2	99999	99999	8	9	9
1627	30	1	1	1	5	2	1	2	8	1	3	3	2	1	2	1	7	6	5	6	4	6	4	5	4	6	1	4	5	5	5	4	3	6	6	6	7	6	6	5	5	4	99999	99999	99999	99999	3	4	6
1629	33	1	2	1	2	2	1	2	4	1	2	1	2	3	1	2	6	7	6	6	6	7	5	6	6	7	2	5	6	6	6	6	6	6	7	5	7	6	6	5	6	99999	99999	99999	99999	10	1	8	1
1630	24	1	1	1	5	1	1	1	2	1	2	3	2	1	2	1	4	7	5	5	6	6	3	5	6	6	2	2	5	4	4	5	6	7	6	6	2	4	5	5	7	99999	99999	3	99999	99999	8	10	8
1631	32	1	1	1	4	3	1	2	4	1	2	1	1	99999	2	1	5	5	6	6	6	7	2	6	6	4	1	3	3	2	3	5	5	4	4	7	6	2	4	1	7	99999	99999	24	99999	99999	6	7	7
1632	30	1	2	1	5	2	1	2	4	1	3	3	2	4	1	2	6	5	3	3	3	5	2	3	3	5	2	2	2	5	3	3	3	4	3	3	3	3	3	3	5	4	99999	99999	99999	99999	6	6	6
1633	30	1	1	1	2	1	2	1	4	1	2	4	2	4	1	2	5	5	5	4	7	7	5	7	4	5	2	2	4	2	4	4	4	7	7	3	7	6	5	3	2	99999	99999	2	99999	99999	10	7	6
1634	36	1	1	1	5	3	1	2	5	1	3	1	2	2	2	1	7	7	7	7	7	7	5	7	7	7	2	5	7	7	7	7	6	7	5	6	7	3	7	6	4	99999	99999	5	99999	99999	6	5	4
1636	29	1	2	1	5	1	2	2	5	1	3	3	2	2	2	1	5	7	7	7	4	6	2	6	7	6	1	4	3	4	4	7	4	4	6	2	6	3	5	5	3	99999	99999	4	99999	99999	9	6	6
1638	28	1	2	1	5	2	1	2	4	1	3	3	1	99999	1	1	6	6	5	7	7	7	4	7	5	7	1	5	4	6	6	7	7	7	7	5	7	5	6	4	5	99999	99999	4	99999	99999	10	10	10
1642	38	1	1	1	4	3	1	2	4	1	3	3	2	2	1	2	6	6	7	6	7	7	1	7	5	7	1	1	1	4	4	7	7	7	7	7	7	4	7	4	1	99999	99999	7	99999	99999	8	8	8
1643	23	1	2	1	5	2	2	1	4	1	3	3	2	2	2	2	7	5	7	7	7	7	4	4	5	7	1	5	3	6	5	7	5	7	5	7	7	3	4	5	4	99999	99999	2	99999	99999	7	7	9
1644	29	2	2	1	5	2	1	2	1	1	2	3	2	2	1	1	3	6	5	5	7	7	6	5	2	1	7	4	3	1	2	5	3	3	6	5	1	3	5	1	5	99999	99999	6	99999	99999	8	10	10
1650	27	1	1	1	5	2	1	2	4	1	3	3	2	2	1	1	5	5	6	6	6	6	6	4	6	6	2	3	4	7	6	6	6	6	6	6	6	5	4	6	6	99999	99999	99999	99999	99999	2	3	3
1653	23	1	1	1	5	1	1	1	4	1	3	3	2	2	2	1	5	5	2	6	4	5	3	5	5	5	2	2	4	2	3	2	2	5	5	6	2	4	5	2	6	99999	4	99999	99999	99999	10	10	8
1654	26	1	1	1	4	1	1	2	4	1	2	3	2	2	1	1	6	7	7	7	6	7	3	6	4	6	2	3	4	6	6	4	4	6	6	6	4	5	4	4	2	99999	99999	5	99999	99999	8	10	8
1655	28	1	1	2	5	1	2	2	4	1	2	3	2	2	1	1	5	7	7	7	6	5	6	5	5	6	2	2	5	5	5	7	6	7	7	7	7	6	7	3	7	99999	99999	2	99999	99999	10	10	10
1657	33	1	1	1	5	1	1	1	4	1	1	1	2	2	1	1	7	6	6	7	7	7	3	6	6	7	2	5	6	6	6	7	7	7	6	4	6	5	6	6	5	99999	99999	4	99999	99999	6	8	10
1658	26	1	2	1	5	1	1	2	1	1	2	3	2	2	2	1	6	6	4	7	5	7	2	6	3	5	4	5	4	5	5	7	5	6	4	5	4	5	4	3	6	99999	99999	4	99999	99999	9	9	2
1660	25	1	1	1	4	3	1	1	5	2	2	2	1	99999	2	2	7	7	5	5	7	7	7	7	5	5	3	7	5	4	5	7	7	7	7	6	7	6	7	5	7	99999	99999	99999	99999	99999	4	6	1
1661	38	2	1	1	5	3	1	2	3	1	2	1	2	1	2	1	6	6	6	6	6	6	4	4	4	5	5	5	6	5	5	5	5	5	5	5	5	5	5	5	5	99999	99999	3	99999	99999	9	9	9
1662	24	2	2	1	5	1	1	1	4	1	3	3	2	2	1	1	7	7	5	6	7	7	6	7	6	7	3	4	3	5	5	6	6	6	6	6	7	5	7	6	6	7	99999	99999	99999	99999	3	8	3
1663	28	1	1	1	3	1	1	1	1	1	1	3	2	2	1	1	3	4	3	5	3	6	3	4	3	5	3	3	4	2	2	6	4	6	4	7	7	3	3	3	3	99999	6	99999	99999	99999	7	8	9
1664	33	1	1	1	4	3	1	1	7	2	2	1	2	2	2	1	7	7	7	7	5	7	5	7	5	7	5	6	5	5	5	5	6	7	6	5	7	5	7	5	6	99999	99999	3	99999	99999	5	9	0
1665	23	1	2	1	4	2	2	1	4	1	2	2	1	99999	1	2	5	5	4	6	5	5	3	3	4	5	3	4	4	4	5	4	4	5	4	5	4	3	4	3	4	99999	99999	7	99999	99999	9	7	6
1666	28	1	1	1	4	1	1	1	8	2	3	3	2	1	2	1	6	6	6	6	7	5	3	6	4	3	4	3	2	3	3	6	3	7	5	3	4	5	4	3	3	99999	99999	2	99999	99999	7	9	9
1667	33	1	1	2	4	3	1	2	5	2	2	2	2	2	2	2	7	7	7	5	7	7	4	7	6	7	1	4	3	5	6	7	4	7	7	7	7	5	6	3	4	99999	99999	4	99999	99999	6	3	2
1669	28	1	2	1	4	3	1	2	4	1	2	1	2	2	2	2	5	7	6	6	7	7	5	7	7	7	3	6	6	5	5	7	7	7	6	5	7	4	6	6	5	1	99999	99999	99999	99999	2	2	1
1673	29	1	2	1	4	1	1	2	5	2	2	3	1	99999	1	1	5	5	7	6	7	6	3	4	5	5	1	3	4	5	5	5	3	2	3	4	6	5	5	4	6	99999	99999	99999	01:00:00	99999	7	10	10
1674	35	1	1	2	1	1	1	1	4	1	2	1	2	3	1	2	6	5	5	7	7	7	5	7	6	7	1	1	5	7	7	7	5	7	6	6	7	6	7	6	7	99999	99999	1	99999	99999	6	3	5
1675	27	1	1	1	4	2	1	2	4	1	2	3	2	2	2	1	5	7	6	7	4	6	2	3	3	7	2	4	5	5	4	3	3	5	4	5	4	3	4	5	2	99999	99999	3	99999	99999	9	8	8
1676	21	1	2	1	3	1	1	1	1	1	1	1	2	4	1	2	4	6	7	6	7	7	1	5	6	5	1	3	4	3	4	6	3	3	5	7	3	2	5	7	3	99999	99999	11	99999	99999	3	10	2
1677	25	2	2	1	4	2	1	2	5	2	2	3	2	2	1	1	6	3	6	7	5	7	2	5	5	6	1	2	2	2	5	6	3	5	6	7	6	2	4	4	5	99999	10	99999	99999	99999	8	7	4
1678	24	1	2	1	2	1	2	1	4	1	1	2	2	2	1	1	3	3	2	5	5	2	1	1	5	2	2	3	3	2	3	5	7	7	4	6	2	3	4	1	3	99999	2	99999	99999	99999	7	10	9
1680	34	2	1	1	3	3	2	2	7	1	2	1	2	4	2	1	5	6	7	7	7	7	4	6	4	6	2	5	7	5	6	6	2	6	5	5	7	7	7	6	6	99999	2	99999	99999	99999	5	7	5
1682	35	1	1	1	5	1	2	2	5	1	2	4	2	2	1	2	7	5	5	6	4	7	4	5	5	5	5	6	5	5	6	5	5	7	7	6	7	5	6	6	5	99999	99999	1	99999	99999	10	7	6
1686	24	1	1	1	4	1	1	2	4	1	1	3	2	1	1	1	7	7	7	5	7	7	3	7	6	7	4	5	4	5	5	6	5	7	6	4	7	5	7	7	7	99999	3	99999	99999	99999	4	3	2
1687	33	1	2	1	5	2	1	2	4	1	3	3	2	4	1	1	5	5	5	5	5	5	3	5	3	6	1	5	4	5	5	5	4	5	4	5	5	5	5	5	5	9	99999	99999	99999	99999	8	7	1
1689	30	1	1	1	5	2	2	2	4	1	2	3	2	4	1	2	6	7	7	6	7	6	6	7	5	6	2	6	6	3	3	7	6	6	6	2	6	7	6	3	6	99999	99999	6	99999	99999	6	9	9
1690	28	2	1	1	3	1	1	1	9	1	2	2	2	2	1	1	4	6	5	5	6	7	4	4	4	3	1	4	6	2	5	7	6	7	7	4	6	5	4	3	7	99999	99999	3	99999	99999	5	7	0
1691	47	1	1	2	5	2	1	2	5	1	3	1	2	2	1	1	7	7	7	7	5	7	3	7	6	7	1	4	7	7	7	7	6	7	7	3	7	4	6	7	6	99999	99999	99999	99999	99999	0	4	6
1692	28	1	1	1	5	3	1	2	8	1	3	1	1	99999	2	1	6	6	6	7	6	7	2	6	5	6	3	3	4	7	5	5	4	6	5	7	7	4	5	4	4	99999	99999	18	99999	99999	5	5	9
1693	30	1	1	1	4	1	1	1	4	1	1	4	2	1	1	2	6	6	5	5	3	4	3	2	3	6	1	3	4	3	6	6	4	6	4	4	6	5	6	5	5	30	99999	99999	99999	99999	10	9	8
1696	26	1	1	1	4	1	1	2	4	1	2	3	2	2	2	1	6	6	5	7	5	7	5	5	6	7	1	4	6	7	5	6	7	6	6	7	7	2	6	4	3	99999	3	99999	99999	99999	8	10	10
1698	28	1	1	1	5	1	2	2	5	1	2	3	2	1	2	1	5	5	3	7	7	7	4	7	3	5	1	6	2	3	5	6	4	7	5	7	7	4	5	5	4	99999	99999	5	99999	99999	5	10	10
1700	39	1	2	2	5	2	1	2	8	1	3	3	2	3	1	1	6	6	6	7	1	7	4	4	5	5	3	4	5	5	5	5	4	5	5	5	6	5	5	5	2	99999	99999	2	99999	99999	8	10	10
1701	30	1	1	1	4	2	1	1	9	1	2	1	1	99999	2	1	4	5	7	6	7	7	7	7	4	6	5	5	5	5	5	5	4	7	6	7	7	5	7	4	5	99999	6	99999	99999	99999	7	10	10
1702	40	1	1	2	2	1	1	2	5	1	2	3	2	1	1	2	6	5	6	7	6	6	1	1	2	5	1	2	3	3	4	2	2	4	5	5	2	4	4	1	4	99999	99999	99999	99999	99999	10	10	7
1705	31	1	2	1	5	2	1	2	4	1	3	3	2	1	2	1	5	5	7	7	7	7	6	6	6	5	2	7	6	5	5	4	6	7	6	6	7	6	7	6	7	99999	2	99999	99999	99999	6	2	1
1708	45	1	1	1	4	1	1	2	5	1	2	3	2	2	1	1	6	7	6	7	5	6	1	3	4	6	1	4	5	6	5	3	3	7	5	7	4	3	5	4	3	99999	99999	6	99999	99999	5	3	7
1709	28	2	2	1	3	1	2	2	4	1	2	3	2	4	2	2	6	6	7	7	7	7	4	6	7	7	3	3	5	6	6	6	6	6	6	7	7	5	5	6	6	99999	99999	99999	99999	99999	0	3	1
1710	33	1	1	1	2	3	1	1	6	1	2	1	2	1	2	1	4	5	5	6	7	7	4	6	5	5	4	4	2	3	4	3	5	6	5	5	6	5	5	5	5	60	99999	99999	99999	99999	8	10	9
1713	33	1	1	1	5	1	1	2	8	1	3	2	2	3	1	2	5	6	6	6	7	6	7	5	5	6	1	4	6	6	6	6	6	6	2	2	6	3	5	6	2	99999	99999	12	99999	99999	9	9	7
1715	26	1	2	1	4	2	1	2	1	1	2	3	2	2	1	1	6	5	6	7	5	6	1	4	3	5	2	3	4	4	5	4	4	7	5	6	5	3	6	2	1	99999	99999	5	99999	99999	10	10	9
1716	27	1	1	1	4	1	2	1	7	1	2	2	2	2	1	1	4	2	2	5	3	5	3	5	2	3	3	3	2	3	2	5	3	6	5	4	7	3	4	3	7	99999	2	99999	99999	99999	6	5	6
1717	27	1	1	1	5	2	1	1	7	1	2	4	2	2	2	2	6	6	5	7	7	6	1	3	4	3	6	4	5	2	5	4	5	6	5	6	6	5	6	2	4	99999	99999	2	99999	99999	4	7	4
1720	30	1	1	1	5	1	1	2	1	1	2	3	2	2	1	2	5	3	3	7	6	7	2	5	1	5	2	2	1	4	4	5	3	5	4	5	7	4	7	5	4	99999	1	99999	99999	99999	9	10	9
1721	33	1	1	1	5	2	1	2	8	1	3	3	2	1	2	1	7	6	6	7	7	6	2	5	4	6	1	6	5	6	6	7	2	3	4	6	7	4	5	4	5	99999	2	99999	99999	99999	7	8	0
1724	24	1	1	1	5	2	1	1	1	1	3	1	2	2	2	2	6	6	6	6	7	7	5	6	6	6	2	5	6	6	5	6	6	7	7	7	7	4	6	6	6	99999	99999	6	99999	99999	5	7	8
1725	25	1	1	1	5	1	1	1	8	1	3	3	2	2	1	2	5	6	5	7	6	5	2	4	5	7	1	2	5	7	7	4	5	5	4	5	5	3	5	5	6	99999	99999	2	99999	99999	6	6	1
1726	27	2	2	1	4	3	1	2	3	1	1	1	1	99999	2	1	5	7	7	7	7	7	4	7	4	5	1	7	4	4	3	6	5	7	6	6	7	6	7	5	6	99999	99999	99999	99999	99999	6	9	5
1727	47	2	1	1	5	3	1	2	6	1	2	1	2	2	2	1	3	6	5	4	7	4	4	6	2	4	4	3	6	3	4	4	5	6	3	6	6	4	4	3	7	99999	3	99999	99999	99999	6	7	9
1728	36	1	1	2	2	3	1	1	8	1	1	1	1	99999	2	1	6	6	5	6	5	7	5	6	7	7	6	4	6	7	6	5	4	6	6	6	7	7	6	6	6	99999	99999	99999	99999	99999	0	0	5
1730	40	1	2	2	4	3	1	2	3	1	1	1	2	2	1	2	7	6	6	7	7	7	3	7	5	6	2	3	7	5	7	5	7	5	5	7	7	4	6	7	7	99999	99999	99999	99999	99999	10	10	8
1733	24	1	1	1	4	2	1	1	4	1	2	1	2	1	2	2	7	5	7	7	7	7	1	2	4	7	1	3	2	4	4	4	4	6	5	7	5	6	6	5	5	99999	3	99999	99999	99999	7	10	7
1734	49	2	1	2	4	1	2	2	7	1	1	4	2	2	2	2	7	7	1	7	1	7	1	1	1	7	7	7	7	7	7	7	7	7	7	1	7	1	7	1	7	99999	99999	99999	99999	99999	9	10	10
1735	30	1	1	1	4	2	1	1	4	1	1	1	2	1	2	1	6	5	5	7	4	6	6	4	7	7	5	7	5	7	6	5	5	7	6	7	7	4	5	5	6	99999	5	99999	99999	99999	5	8	0
1737	33	2	1	1	5	2	1	1	1	1	2	3	2	2	2	1	7	7	7	7	7	7	7	7	7	7	4	7	7	7	7	7	7	7	7	7	7	7	7	5	7	99999	99999	99999	99999	99999	5	0	0
1738	31	1	2	1	5	1	1	2	5	1	3	4	2	4	1	2	7	7	5	7	7	7	5	7	7	6	2	3	7	4	5	7	6	7	7	6	6	6	6	5	7	99999	2	99999	99999	99999	4	4	8
1743	41	1	1	1	5	1	1	1	8	1	3	3	2	3	1	2	5	7	4	7	5	5	5	3	2	3	5	3	3	2	2	4	3	3	3	3	6	4	6	3	2	99999	99999	3	99999	99999	6	7	10
1744	32	1	1	1	5	1	2	1	7	1	3	4	2	2	1	2	2	2	3	6	4	4	1	1	2	5	1	1	2	1	6	3	1	5	4	7	5	2	3	1	1	99999	99999	4	99999	99999	10	10	8
1746	33	1	2	1	3	3	1	2	7	1	2	1	2	2	2	1	6	4	2	3	2	2	3	2	3	6	5	3	2	5	5	4	1	7	6	7	1	2	5	4	2	99999	99999	24	99999	99999	7	7	7
1747	40	1	1	2	5	3	1	2	4	1	2	1	2	4	2	1	3	5	5	7	6	7	3	5	5	4	1	5	5	4	6	7	6	6	6	6	7	2	6	5	2	99999	99999	6	99999	99999	6	8	8
1750	38	2	1	2	4	3	1	1	4	2	2	1	1	99999	2	2	4	7	5	4	4	4	5	7	6	5	5	2	4	5	4	7	1	5	6	5	5	1	7	4	7	99999	99999	99999	99999	99999	0	3	3
1752	37	1	1	1	5	2	1	2	4	1	2	3	2	2	1	1	7	7	6	7	7	7	5	6	6	7	2	5	6	3	6	7	5	7	5	5	7	2	6	4	6	99999	99999	5	99999	99999	6	9	5
1754	34	2	2	1	5	1	2	2	1	1	2	3	2	3	1	2	6	6	6	6	6	5	2	4	6	6	2	2	4	6	6	6	5	6	5	5	5	3	6	6	3	99999	99999	3	99999	99999	8	8	8
1758	26	1	2	1	3	1	2	1	4	1	2	4	2	4	1	2	6	6	5	7	2	7	2	5	6	7	2	4	7	7	5	5	7	5	5	7	6	2	6	6	7	99999	99999	3	99999	99999	7	9	10
1759	22	1	1	1	5	1	2	1	4	1	2	3	2	2	2	2	3	3	5	4	7	7	6	6	3	4	3	6	2	4	3	3	3	6	4	3	6	6	5	1	6	99999	99999	2	99999	99999	10	10	9
1760	32	1	1	1	5	2	1	2	4	1	2	3	2	1	1	1	4	4	6	6	4	7	5	5	5	6	4	5	4	5	5	7	4	6	6	5	6	5	6	6	5	99999	99999	99999	99999	99999	0	1	0
1762	29	1	2	1	5	2	2	2	3	1	3	3	2	1	1	2	5	6	7	7	6	7	6	7	4	5	2	4	7	4	4	7	4	5	6	5	7	4	6	4	5	99999	99999	3	99999	99999	7	8	1
1763	25	1	2	1	4	1	1	1	8	1	2	4	2	1	2	2	6	5	6	7	7	4	1	2	5	7	1	1	3	4	4	3	2	6	4	4	3	2	4	3	5	99999	99999	4	99999	99999	10	10	10
1767	33	1	2	1	5	2	1	2	4	1	3	4	2	2	2	2	7	7	7	7	7	7	2	7	2	6	2	3	3	3	3	4	5	4	5	7	7	4	5	2	1	99999	99999	4	99999	99999	10	10	9
1768	27	1	2	1	5	2	1	2	1	1	2	3	2	2	1	2	5	3	6	4	6	5	1	3	1	5	1	5	3	5	4	5	1	4	4	6	4	1	4	4	2	99999	99999	99999	99999	99999	0	0	0
1772	25	2	1	1	2	1	1	1	1	1	1	3	2	2	1	2	6	7	7	7	7	7	7	7	6	7	1	7	7	4	5	7	7	7	7	7	7	7	7	6	7	99999	99999	3	99999	99999	7	10	9
1773	26	1	2	1	5	1	2	2	1	1	2	3	2	2	1	2	6	6	7	6	6	7	2	7	5	7	1	3	6	3	5	7	6	7	6	7	7	3	6	1	6	99999	99999	5	99999	99999	8	8	1
1774	28	1	2	1	5	1	1	1	8	1	3	4	1	99999	1	2	5	5	2	6	4	3	2	1	1	3	3	1	2	3	3	3	1	5	1	3	4	1	4	2	2	99999	99999	24	99999	99999	10	10	10
1775	26	1	2	1	2	1	1	1	4	1	3	3	2	4	1	1	5	7	7	7	5	5	7	6	6	6	2	5	5	4	5	6	6	7	7	7	7	7	7	5	5	5	99999	99999	99999	99999	3	1	2
1776	27	1	1	1	5	1	1	1	8	1	2	3	1	99999	1	1	5	5	3	5	4	5	2	6	3	5	4	5	4	4	3	6	5	5	5	5	5	4	5	3	2	99999	99999	2	99999	99999	6	6	6
1777	25	1	1	1	5	1	1	1	4	1	3	3	2	2	1	2	5	7	6	7	4	7	2	4	3	6	2	2	5	5	5	3	4	5	5	5	6	1	5	2	2	99999	99999	3	99999	99999	10	10	9
1778	31	1	1	1	5	1	1	2	7	1	3	3	1	99999	1	2	6	6	6	7	7	7	5	7	6	6	2	3	4	6	7	6	6	5	5	6	7	5	5	5	3	99999	99999	99999	99999	20	6	5	7
1780	39	1	1	2	4	1	2	1	9	1	1	2	2	2	1	2	5	5	5	7	7	7	5	7	4	7	2	4	7	4	5	4	7	7	7	7	5	7	4	6	7	99999	99999	99999	99999	99999	4	4	4
1782	33	2	1	1	4	2	1	2	5	1	2	3	1	99999	1	1	4	6	5	7	5	7	6	7	7	6	3	5	6	6	6	6	3	6	6	5	7	4	4	7	6	99999	99999	99999	99999	99999	0	7	9
1784	40	1	2	1	5	1	2	2	8	1	3	4	2	3	1	2	5	5	7	7	7	4	3	6	6	5	3	5	7	4	4	6	3	7	6	6	4	6	6	3	4	99999	99999	8	99999	99999	9	8	10
1786	24	1	1	1	4	1	1	1	4	1	1	3	2	2	2	1	5	7	6	7	4	7	3	7	6	6	1	6	4	5	6	7	6	7	4	6	7	5	7	7	7	99999	99999	4	99999	99999	3	9	2
1790	31	1	1	1	4	2	1	2	4	1	2	1	2	2	1	1	5	6	7	4	7	6	3	5	3	5	3	5	6	5	3	5	5	5	5	5	6	2	3	3	7	99999	99999	4	99999	99999	8	10	10
1793	45	1	1	2	5	3	1	2	4	1	2	1	2	2	2	2	3	4	2	5	5	6	1	6	2	4	4	2	2	5	5	5	4	6	3	4	7	6	3	4	2	99999	99999	4	99999	99999	9	8	6
1795	30	2	1	1	3	1	2	2	2	1	2	3	2	1	1	1	4	3	5	6	6	7	2	5	2	5	1	6	5	5	5	6	5	5	4	6	6	6	6	5	7	99999	4	99999	99999	99999	6	7	8
1797	26	1	1	1	2	1	1	1	1	1	1	1	2	2	2	2	7	5	4	7	6	7	6	4	7	7	5	7	7	3	7	7	4	6	7	5	7	1	6	1	4	99999	99999	3	99999	99999	0	5	8
1799	24	2	1	1	2	1	1	1	8	1	2	3	2	5	2	2	6	6	6	6	5	6	4	6	5	6	1	5	5	6	6	6	5	5	6	6	6	4	6	5	5	99999	99999	99999	02:00:00	99999	1	4	3
1800	43	2	1	2	4	2	1	1	3	1	1	1	2	2	2	1	2	5	5	5	6	5	4	3	5	3	4	3	2	2	3	4	4	5	4	6	5	4	5	3	4	99999	99999	4	99999	99999	8	10	10
1801	40	1	1	2	2	3	1	1	8	1	1	3	2	2	2	1	6	6	7	7	4	6	3	6	7	7	2	4	6	6	6	6	4	7	6	6	7	4	4	4	3	10	99999	99999	99999	99999	8	9	4
1802	23	2	2	1	2	1	1	1	1	1	1	3	2	99999	2	1	4	6	4	7	5	4	3	4	4	7	5	5	6	3	4	5	5	6	6	6	5	4	6	5	7	99999	99999	99999	99999	99999	6	5	2
1805	27	1	1	1	5	2	1	2	1	1	2	3	2	2	2	1	4	4	6	5	4	7	6	7	5	4	2	3	3	2	4	7	3	6	7	7	6	5	4	2	3	99999	4	99999	99999	99999	3	7	10
1806	35	1	2	1	4	2	1	1	6	1	1	1	2	1	2	1	3	4	3	5	4	5	1	2	6	3	2	1	1	3	4	6	4	7	5	5	4	2	4	4	2	2	99999	99999	99999	99999	6	6	8
1808	29	1	1	1	5	2	1	2	1	1	3	1	2	3	2	1	5	5	7	7	7	6	3	6	5	6	2	5	4	4	4	6	5	6	6	6	6	4	5	4	6	99999	99999	5	99999	99999	9	9	9
1809	34	2	1	1	5	1	1	2	2	1	3	3	2	2	1	1	7	6	5	7	5	7	4	7	5	7	2	6	5	7	7	6	6	7	6	6	7	5	5	6	1	99999	99999	36	99999	99999	10	10	6
1810	33	1	2	1	5	3	1	1	4	1	3	1	2	2	2	2	7	6	7	5	7	7	4	4	6	7	1	4	7	5	5	4	4	6	5	5	6	4	4	7	6	99999	99999	99999	99999	99999	0	0	0
1811	40	2	1	2	4	3	1	2	6	1	2	1	1	99999	2	1	6	6	4	6	1	6	2	6	4	6	5	2	2	6	6	5	5	5	5	6	6	6	4	6	7	99999	99999	4	99999	99999	8	8	10
1813	29	2	2	1	5	1	2	2	4	1	2	3	2	2	2	2	5	4	6	6	7	5	1	4	4	4	1	7	4	7	7	5	4	4	7	4	4	1	4	4	4	99999	99999	99999	99999	99999	5	0	10
1814	23	1	1	1	3	1	1	1	4	1	2	3	2	1	1	1	7	7	5	7	7	7	6	7	5	7	1	5	4	7	6	7	7	7	1	6	7	7	6	7	6	99999	99999	2	99999	99999	7	3	10
1815	31	2	1	1	5	3	1	2	2	2	3	1	1	99999	2	1	5	5	4	6	4	6	3	5	3	4	1	6	5	5	6	4	5	4	6	6	4	7	4	4	6	99999	99999	3	99999	99999	6	5	9
1817	30	1	1	1	5	1	1	2	8	1	2	1	2	3	1	1	3	7	3	7	4	5	1	4	5	2	1	1	4	4	2	5	2	4	7	7	5	1	5	2	1	99999	99999	36	99999	99999	10	8	8
1818	25	2	1	1	4	1	2	1	3	1	3	2	2	3	2	2	2	5	3	7	3	5	6	4	6	2	2	6	2	3	2	6	1	5	6	6	1	3	6	1	6	99999	99999	3	99999	99999	7	9	10
1819	26	2	2	1	2	1	2	1	1	1	3	3	2	2	1	1	7	6	7	6	7	7	5	5	6	6	6	5	6	6	5	6	6	5	5	7	6	4	5	4	4	99999	99999	3	99999	99999	7	7	10
1821	34	1	1	1	3	2	1	1	6	1	2	1	2	1	2	2	5	7	7	6	7	7	6	7	7	6	7	7	5	4	5	7	7	5	7	5	5	7	6	5	7	99999	2	99999	99999	99999	7	10	9
1822	33	1	2	1	5	2	1	2	4	1	2	3	2	3	2	1	4	5	5	7	7	7	2	6	3	5	1	4	6	3	6	2	5	3	5	6	6	2	5	2	6	99999	99999	12	99999	99999	6	6	9
1823	36	2	2	1	2	3	1	2	7	1	2	1	2	1	2	1	7	6	2	4	3	5	2	4	4	5	2	4	4	5	4	5	5	5	5	5	5	3	5	5	5	99999	8	99999	99999	99999	6	7	6
1824	30	2	1	1	5	1	2	2	5	1	2	4	2	2	1	2	7	7	7	7	1	7	4	7	5	7	1	7	4	7	7	7	7	7	7	7	7	7	7	7	7	99999	99999	2	99999	99999	10	8	10
1825	31	1	2	1	5	2	1	2	1	1	3	3	2	2	1	1	7	7	6	7	7	7	5	6	5	7	6	5	3	6	7	7	6	7	7	2	6	7	4	3	7	99999	7	99999	99999	99999	0	9	2
1828	32	1	2	1	5	1	1	1	4	1	2	3	2	2	1	1	6	6	6	6	6	7	4	6	6	7	2	6	6	5	6	6	6	6	5	5	7	6	6	5	6	99999	99999	99999	99999	60	1	1	2
1829	24	1	1	1	5	1	1	1	6	1	3	1	1	99999	2	1	6	6	6	7	5	7	4	5	5	7	1	6	7	6	6	6	4	7	6	7	6	6	6	6	7	99999	99999	12	99999	99999	8	7	7
1830	26	2	2	1	5	2	1	2	7	1	3	3	2	2	1	2	4	6	5	7	7	3	2	2	4	7	5	6	4	1	3	4	4	5	6	7	5	2	7	2	6	99999	99999	5	99999	99999	10	10	5
1832	25	1	2	1	5	1	1	2	4	1	2	3	1	99999	2	1	6	5	5	5	7	7	3	4	5	5	1	5	5	5	5	4	4	6	5	3	2	2	4	5	3	99999	99999	3	99999	99999	8	3	9
1833	28	1	2	1	5	2	1	2	7	1	3	3	2	2	1	1	4	5	2	6	3	5	2	4	5	5	6	4	3	2	4	4	3	2	2	3	4	6	3	3	6	99999	99999	12	99999	99999	8	7	6
1834	44	1	1	2	2	3	1	2	8	1	3	1	2	1	2	1	7	6	7	7	4	7	2	6	6	7	1	1	5	5	6	6	6	6	7	6	6	2	6	4	7	99999	99999	6	99999	99999	10	9	4
1836	26	1	1	1	5	1	1	1	7	1	3	1	2	3	2	1	5	4	5	6	5	6	1	5	4	4	2	4	3	5	3	6	5	4	6	5	6	4	5	4	6	99999	99999	2	99999	99999	6	9	3
1837	26	2	2	1	3	1	2	1	7	1	1	2	2	3	1	2	2	4	6	7	2	5	1	2	2	2	1	2	2	3	2	3	2	4	4	6	2	2	4	1	7	99999	99999	12	99999	99999	10	10	8
1838	26	2	1	1	2	2	1	2	1	1	3	1	2	2	2	2	5	6	6	7	2	5	2	5	5	6	2	3	4	5	5	5	2	2	3	6	5	2	6	3	6	99999	99999	5	99999	99999	8	10	9
1839	29	1	1	1	5	1	1	1	1	1	1	3	2	3	1	1	5	5	5	5	5	7	2	4	4	5	2	3	1	4	4	4	3	3	3	6	5	2	4	2	4	99999	99999	3	99999	99999	8	10	7
1842	35	2	2	1	2	2	1	1	9	2	2	4	2	4	2	2	7	7	6	5	7	7	3	7	7	4	1	6	6	6	6	3	4	6	6	7	3	5	6	6	2	99999	99999	99999	99999	99999	0	3	0
1844	26	2	1	1	5	1	1	2	7	1	3	1	2	4	1	1	3	6	3	5	5	3	2	3	5	4	2	3	2	4	4	7	3	4	4	5	4	3	3	4	6	99999	5	99999	99999	99999	4	3	7
1848	42	1	1	2	4	3	1	2	4	1	2	1	2	4	2	1	7	6	6	7	4	7	4	7	6	7	3	3	6	6	6	5	5	7	6	6	7	4	6	6	5	99999	99999	3	99999	99999	8	8	7
1849	32	1	1	1	4	1	1	1	4	1	2	2	1	99999	1	2	2	2	2	2	5	2	5	4	4	3	1	3	2	3	3	4	2	5	4	6	2	2	2	2	4	99999	99999	12	99999	99999	6	7	7
1850	49	1	2	2	4	1	2	1	8	2	2	3	2	2	1	2	7	6	5	7	5	6	2	4	2	4	2	4	4	4	5	4	4	5	5	6	6	5	5	4	4	99999	8	99999	99999	99999	8	9	8
1851	44	1	2	2	5	2	2	2	7	1	2	3	2	2	2	1	1	7	1	5	7	7	3	5	3	6	5	3	5	1	4	3	3	5	4	5	4	3	4	1	5	99999	99999	2	99999	99999	6	8	8
1852	31	1	2	1	5	1	2	2	3	1	3	3	2	2	1	1	5	6	6	7	7	4	5	3	3	4	1	1	1	3	5	5	3	7	5	7	5	3	4	4	4	99999	99999	36	99999	99999	7	8	8
1853	26	1	1	1	5	1	2	2	4	1	3	3	2	2	1	2	5	7	7	4	7	7	6	7	7	6	7	5	7	4	3	7	7	7	7	7	7	3	6	6	7	99999	3	99999	99999	99999	5	7	2
1854	29	1	1	1	5	1	1	1	4	1	2	3	2	1	1	1	4	5	3	4	5	5	4	3	2	4	5	5	4	4	4	5	4	2	5	2	4	6	5	3	4	99999	99999	3	99999	99999	9	10	10
1855	29	1	1	2	3	1	1	1	4	1	2	2	1	99999	1	2	6	7	7	6	5	7	6	7	7	6	3	3	7	4	5	7	5	7	7	6	7	7	7	3	4	99999	99999	4	99999	99999	8	10	10
1858	29	1	1	1	5	2	1	2	8	1	3	3	2	4	2	1	6	4	7	7	7	7	5	6	5	5	1	5	7	3	4	7	7	7	6	7	7	6	7	2	4	99999	99999	3	99999	99999	5	7	10
1859	35	1	1	1	4	1	1	1	7	1	1	2	1	99999	1	1	2	5	5	7	2	2	1	3	6	5	4	4	6	2	2	1	1	7	7	7	1	3	3	1	7	99999	99999	8	99999	99999	10	8	7
1860	28	2	2	1	5	3	1	2	7	1	2	1	1	99999	2	1	3	7	7	7	4	7	2	2	6	7	1	3	7	2	3	7	5	7	3	7	7	2	7	4	5	3	99999	99999	99999	99999	3	8	3
1861	29	1	2	1	1	2	2	2	1	1	2	3	2	2	1	2	5	5	6	7	6	5	4	5	2	6	5	2	2	4	5	3	6	4	5	7	5	4	3	3	5	90	99999	99999	99999	99999	10	10	10
1862	28	2	1	1	2	2	1	2	2	1	3	1	2	2	2	1	7	7	6	3	4	6	4	6	3	7	2	5	4	7	7	5	5	6	7	6	7	7	5	4	3	99999	99999	7	99999	99999	8	6	4
1864	25	1	2	1	4	1	1	1	8	1	2	1	2	1	2	2	1	2	1	4	1	7	1	4	1	6	1	5	2	1	2	4	2	7	4	6	1	2	3	1	4	100	99999	99999	99999	99999	10	10	10
1865	34	1	1	2	5	1	1	2	6	1	2	3	2	3	1	2	7	5	5	6	7	7	4	6	5	7	3	4	7	5	5	7	7	6	6	7	7	6	5	5	7	99999	99999	14	99999	99999	10	8	9
1866	24	1	1	1	2	3	1	1	8	1	3	2	2	3	2	1	6	6	5	6	4	6	3	4	7	7	1	4	5	7	7	7	6	6	6	7	7	4	5	6	3	99999	99999	2	99999	99999	8	8	8
1867	36	1	2	1	4	2	1	1	8	1	2	1	2	3	2	2	5	6	6	7	6	6	3	6	5	6	1	3	6	5	5	5	5	7	5	5	4	4	5	4	3	99999	99999	12	99999	99999	10	8	8
1869	32	2	2	1	4	2	2	1	8	2	3	3	1	99999	2	2	3	6	5	5	5	6	3	4	2	4	2	3	5	2	3	5	4	4	3	5	5	1	5	2	6	99999	99999	10	99999	99999	8	10	7
1871	33	1	1	2	4	2	1	2	3	1	3	3	2	2	2	1	7	7	5	7	5	7	5	6	7	7	1	5	5	7	7	5	6	5	6	7	7	6	6	6	6	99999	99999	4	99999	99999	3	1	5
1872	23	1	2	2	5	1	1	1	4	1	3	4	2	2	1	2	6	6	7	7	4	7	3	5	2	6	1	3	5	2	5	6	5	6	6	5	7	2	6	3	6	99999	99999	2	99999	99999	8	9	6
1873	28	1	2	1	5	1	1	1	4	1	2	2	2	2	1	2	6	6	7	6	7	6	5	6	6	6	4	5	6	4	5	6	6	6	6	7	5	5	6	5	7	99999	99999	2	99999	99999	7	8	8
1874	44	1	1	1	4	2	1	1	8	1	2	1	2	4	1	1	6	5	7	7	4	7	4	7	5	7	2	7	7	7	7	5	7	5	5	7	7	5	6	7	7	99999	99999	5	99999	99999	6	3	10
1875	32	1	1	1	5	2	1	2	8	1	3	1	2	1	2	1	4	7	3	7	6	6	5	4	3	5	1	2	4	4	3	3	4	6	6	6	6	3	4	3	6	99999	99999	99999	99999	99999	7	8	10
1876	42	1	1	2	4	2	1	1	3	1	1	1	2	4	1	2	7	7	7	7	7	7	4	4	7	7	1	5	5	7	7	7	7	7	7	7	7	3	6	7	7	99999	99999	2	99999	99999	9	7	10
1877	31	1	1	1	5	2	1	2	7	1	2	3	1	99999	1	1	4	5	6	6	6	2	1	1	3	4	1	2	5	2	3	1	1	7	2	6	1	3	3	1	4	99999	99999	7	99999	99999	8	10	10
1879	24	2	1	1	3	1	1	1	8	1	2	3	2	4	1	2	4	7	2	5	4	5	2	4	1	5	5	3	4	3	5	7	4	4	2	5	5	5	3	2	6	99999	99999	2	99999	99999	4	8	10
1880	28	1	2	1	5	1	1	1	4	1	1	3	2	2	1	2	7	7	2	7	7	7	1	7	2	7	3	1	7	7	4	6	2	6	1	7	2	6	2	4	7	99999	99999	4	99999	99999	10	8	1
1881	41	1	1	2	5	3	1	1	4	1	1	1	2	2	2	2	7	7	7	5	1	7	6	7	6	6	2	5	5	5	5	5	5	6	7	4	7	7	6	3	7	99999	99999	150	99999	99999	2	7	5
1883	27	2	1	1	4	1	1	1	7	1	2	1	2	3	1	1	5	6	6	5	6	7	2	7	4	6	1	5	5	6	6	6	5	6	5	5	7	4	6	4	5	99999	99999	5	99999	99999	6	4	7
1885	28	1	1	1	4	2	1	1	8	2	3	4	2	2	1	2	4	3	2	2	1	1	1	1	3	1	6	5	4	1	2	1	1	6	2	4	1	3	2	1	4	99999	99999	15	99999	99999	8	10	10
1886	26	1	2	1	2	1	2	1	8	1	2	3	2	3	2	2	7	5	6	7	7	7	1	5	6	7	2	5	7	7	5	4	4	7	6	6	5	4	2	6	5	99999	99999	3	99999	99999	7	9	8
1888	52	1	2	2	4	3	1	1	3	1	2	1	2	1	1	2	6	7	7	7	6	7	5	6	5	7	6	6	7	5	6	1	6	7	7	7	7	4	6	6	7	99999	99999	5	99999	99999	8	7	9
1889	32	2	1	1	2	1	1	1	3	1	1	3	2	2	1	1	6	4	4	7	7	2	1	3	3	6	2	4	2	5	5	2	4	5	3	5	3	3	3	4	5	99999	99999	3	99999	99999	7	9	10
1890	38	1	2	1	5	1	1	1	8	1	1	3	2	1	1	2	6	6	4	7	6	7	2	5	5	6	2	6	3	6	7	3	3	5	3	6	4	2	4	7	6	99999	99999	3	99999	99999	5	8	6
1895	26	1	2	1	5	1	2	1	8	1	3	1	2	1	1	1	6	7	7	7	5	6	3	4	6	6	1	3	3	5	5	4	3	5	5	7	3	2	4	3	2	99999	99999	3	99999	99999	8	7	8
1896	38	1	1	2	4	1	1	1	8	1	2	3	2	2	1	2	6	7	5	6	3	7	5	6	6	7	1	6	4	4	6	7	1	6	7	7	7	1	5	5	7	99999	99999	6	99999	99999	8	7	7
1899	29	1	2	1	2	1	1	1	8	1	2	3	2	1	1	2	6	7	6	7	7	7	2	7	6	7	2	4	6	3	5	7	7	7	7	7	7	6	6	5	6	99999	3	99999	99999	99999	9	9	9
1900	28	1	1	1	5	2	1	1	4	1	3	1	1	99999	2	1	6	4	6	7	7	7	3	6	5	7	2	4	5	6	5	6	5	6	6	4	6	4	4	5	4	99999	99999	99999	99999	60	2	3	2
1902	27	1	2	1	4	1	2	1	8	1	2	3	2	4	1	2	6	6	4	6	7	7	1	6	5	6	3	3	4	2	3	6	4	7	3	6	7	1	5	3	4	99999	99999	2	99999	99999	7	8	8
1903	38	1	1	1	3	2	2	2	4	1	2	1	2	2	2	2	5	6	3	4	3	5	1	4	4	5	1	1	3	1	4	5	1	6	5	7	7	6	5	2	6	99999	99999	12	99999	99999	6	8	8
1904	26	2	1	1	5	1	2	1	3	1	3	3	2	1	1	2	6	5	4	6	5	4	4	5	3	6	2	5	3	5	5	5	4	4	4	5	5	5	4	5	5	99999	12	99999	99999	99999	6	6	6
1905	30	1	1	1	5	2	1	1	8	1	1	4	2	3	1	2	5	6	6	7	6	4	3	5	4	6	2	3	2	6	5	6	6	6	6	6	5	4	5	2	6	1095	99999	99999	99999	99999	9	10	9
1907	36	2	2	1	3	1	1	1	8	1	2	3	2	1	1	2	6	7	7	7	6	7	5	4	4	6	4	6	7	4	5	5	6	6	5	5	4	1	5	3	2	99999	99999	5	99999	99999	9	10	10
1909	39	2	1	1	2	3	1	2	6	1	2	1	1	99999	2	1	6	6	6	5	7	7	1	7	3	5	2	2	5	5	4	7	7	7	6	7	7	7	7	6	7	99999	99999	4	99999	99999	7	9	6
1910	44	2	1	1	5	2	1	2	4	1	2	1	2	2	2	2	6	5	4	6	6	7	5	7	5	5	4	5	5	5	5	6	5	4	5	5	5	7	5	5	5	99999	99999	99999	03:00:00	99999	0	1	0
1911	33	1	2	2	3	3	1	2	4	1	2	1	2	4	2	1	6	6	4	5	7	7	3	6	6	5	3	4	5	5	5	7	6	6	5	5	6	4	5	5	6	99999	99999	3	99999	99999	9	9	7
1912	23	1	2	1	4	1	2	1	7	1	2	2	2	4	2	2	3	5	1	7	3	7	1	5	4	4	1	1	2	3	4	7	7	1	3	7	2	2	4	4	7	99999	99999	4	99999	99999	8	10	10
1913	27	1	1	2	5	1	2	2	4	1	2	3	2	2	1	1	3	6	4	7	6	7	4	6	4	4	3	4	3	2	3	7	3	4	5	5	7	4	4	3	7	99999	99999	36	99999	99999	8	10	9
1914	26	1	2	1	5	1	2	1	7	1	1	4	2	4	1	2	4	6	6	6	5	6	2	6	5	5	7	5	5	4	5	3	5	6	5	6	3	4	5	4	6	99999	99999	3	99999	99999	7	10	8
1915	26	1	1	1	5	2	1	1	1	1	3	1	2	2	2	1	4	5	3	7	2	6	1	1	3	6	1	2	4	4	3	6	1	5	3	6	6	3	4	2	6	99999	99999	99999	07:00:00	99999	4	9	5
1918	22	1	1	1	5	1	2	1	4	1	3	3	2	2	2	1	4	4	4	7	7	6	3	4	5	4	2	2	2	1	3	4	3	2	3	6	4	2	3	1	2	99999	99999	3	99999	99999	8	8	6
1921	27	1	1	1	4	2	1	1	5	1	3	3	2	2	2	2	5	5	6	6	4	6	5	5	4	5	2	5	5	3	6	5	5	7	7	6	6	6	6	4	6	99999	6	99999	99999	99999	5	8	10
1923	26	1	1	1	4	1	1	1	4	1	3	3	2	2	1	1	6	6	7	5	7	5	5	6	6	6	2	3	2	6	6	5	5	4	5	6	6	4	5	6	6	99999	3	99999	99999	99999	3	1	1
1929	32	1	2	1	4	2	1	2	4	1	3	1	2	2	1	2	5	5	7	7	7	7	3	7	6	5	3	3	3	5	4	7	7	7	7	5	7	7	7	7	5	99999	99999	2	99999	99999	7	10	9
1930	28	2	2	1	5	1	1	2	3	1	2	1	2	3	1	1	7	6	6	7	1	6	1	3	2	6	7	1	3	6	2	7	6	6	5	7	6	3	6	1	3	99999	99999	2	99999	99999	8	10	8
1931	30	1	2	1	5	1	1	1	3	1	2	2	1	99999	1	1	7	7	5	6	6	3	1	3	4	5	2	2	6	7	5	5	5	7	6	6	5	4	6	6	7	99999	99999	10	99999	99999	9	10	10
1932	30	1	1	1	3	3	1	2	4	1	2	1	2	2	2	1	4	5	7	7	7	7	1	6	6	5	2	6	5	2	4	6	4	6	7	7	7	3	7	2	5	99999	99999	4	99999	99999	6	10	8
1933	42	1	1	2	2	2	1	2	8	1	2	3	2	1	1	1	4	7	5	7	7	7	3	4	5	5	2	4	4	5	4	4	3	3	5	5	7	6	4	4	4	99999	2	99999	99999	99999	5	8	2
1936	33	1	2	1	4	3	1	2	4	1	3	1	1	99999	2	2	7	7	7	7	6	7	2	4	4	6	4	4	3	4	1	6	2	6	6	6	6	3	4	2	2	99999	99999	3	99999	99999	10	10	10
1937	36	2	2	1	2	1	1	2	8	1	2	3	2	4	1	2	3	4	5	4	6	7	2	4	1	4	4	1	1	4	4	4	4	7	4	7	5	5	4	4	4	99999	99999	4	99999	99999	7	7	8
1939	27	1	2	1	4	1	1	2	4	2	3	3	1	99999	1	2	7	6	7	7	7	7	4	7	5	7	2	4	2	7	5	7	6	6	7	7	7	5	6	7	7	21	99999	99999	99999	99999	8	10	3
1944	28	1	1	1	4	2	1	1	4	1	3	2	2	4	2	2	5	5	4	7	7	7	4	7	4	5	3	5	7	6	6	6	5	5	5	5	5	5	5	5	5	99999	3	99999	99999	99999	4	7	4
1945	35	1	1	1	3	2	1	2	4	1	2	1	2	2	1	1	3	5	7	3	5	4	2	3	5	3	2	3	4	1	2	4	2	4	4	3	4	4	5	4	4	99999	99999	4	99999	99999	4	7	4
1946	34	1	1	1	4	1	1	2	4	1	3	3	2	4	1	1	6	6	6	6	6	6	3	6	6	6	1	3	3	6	6	6	4	6	5	6	6	3	4	5	4	99999	99999	4	99999	99999	7	7	7
1947	27	1	1	1	5	1	2	2	4	1	2	3	1	99999	2	1	3	4	4	6	5	3	1	3	2	3	6	7	4	2	2	5	3	4	3	5	3	7	3	2	2	99999	99999	99999	99999	99999	8	10	10
1949	28	1	1	1	4	2	1	2	4	1	3	3	2	3	1	1	7	7	6	7	2	7	4	7	6	7	1	6	4	6	7	5	2	7	5	6	7	1	5	5	6	99999	99999	2	99999	99999	7	6	4
1950	30	1	2	1	3	3	1	1	4	1	2	1	2	1	2	1	6	5	6	6	6	6	6	6	5	6	2	6	3	6	6	6	6	4	6	6	6	4	5	6	1	2	99999	99999	99999	99999	0	3	5
1951	26	1	1	1	2	2	1	1	6	1	2	1	2	2	2	1	6	4	7	6	4	7	5	5	7	7	2	4	5	4	4	5	5	6	6	6	6	5	6	5	5	99999	99999	3	99999	99999	8	9	9
1955	28	1	1	1	2	2	2	1	8	1	2	1	2	2	1	2	5	6	6	7	7	7	5	7	2	5	3	7	5	4	4	6	4	4	5	6	7	6	5	5	7	5	99999	99999	99999	99999	7	9	8
1957	22	1	2	1	4	1	1	1	4	1	2	3	2	2	2	1	3	3	2	5	5	6	1	2	2	2	2	2	2	1	2	5	2	4	2	5	5	2	2	1	2	99999	99999	6	99999	99999	9	10	5
1958	25	1	2	1	5	1	1	1	4	1	1	3	2	2	1	1	5	5	3	6	4	6	2	3	4	5	3	2	3	3	3	3	2	3	3	6	3	1	2	2	3	99999	3	99999	99999	99999	7	10	10
1960	30	1	1	1	4	2	1	2	4	1	3	3	2	4	1	2	6	6	5	6	6	7	5	6	5	6	5	5	6	6	6	5	6	6	6	7	6	5	6	5	5	99999	3	99999	99999	99999	7	8	7
1961	31	1	1	2	4	3	1	2	4	1	3	3	2	2	2	1	3	5	5	5	4	5	2	3	4	5	1	6	5	4	5	6	4	6	5	5	7	5	6	3	6	99999	99999	2	99999	99999	7	8	5
1962	36	1	1	2	2	2	1	2	8	1	2	1	1	99999	1	1	6	6	5	6	7	7	2	5	5	6	1	3	2	3	5	7	5	7	5	5	7	7	5	5	6	99999	99999	48	99999	99999	6	5	10
1963	22	2	1	1	5	1	2	1	1	1	2	3	2	2	2	1	4	7	5	7	7	7	3	4	6	4	1	5	7	2	3	7	7	7	5	7	5	4	6	3	7	99999	99999	2	99999	99999	7	10	5
1965	27	1	1	1	4	1	1	2	4	1	3	3	2	2	1	1	4	7	7	7	7	6	2	3	6	7	1	3	7	7	6	5	5	7	7	7	6	4	7	7	5	99999	99999	6	99999	99999	7	4	7
1968	52	1	1	2	4	2	1	2	7	1	2	2	1	99999	1	1	7	7	7	7	7	2	5	5	7	6	7	7	5	6	6	7	6	7	7	7	2	7	7	7	7	99999	99999	99999	99999	99999	8	9	8
1971	34	1	1	1	5	1	1	1	7	1	3	4	2	2	1	2	3	3	3	5	4	2	1	1	1	3	5	2	2	3	3	3	2	3	4	4	2	2	3	1	5	99999	3	99999	99999	99999	8	9	8
1972	24	1	1	1	3	2	1	1	1	1	1	1	1	99999	2	2	4	5	5	5	7	7	6	7	7	5	2	1	6	3	4	6	4	6	5	4	7	4	4	6	6	99999	99999	99999	99999	99999	0	3	4
1973	31	2	1	1	5	2	2	2	3	1	2	1	2	1	1	2	6	7	7	7	7	7	4	7	6	7	2	4	6	6	4	4	5	6	7	6	7	6	6	6	5	99999	99999	2	99999	99999	8	5	5
1975	31	2	1	1	5	2	1	2	3	1	2	3	1	99999	1	1	4	6	7	5	6	5	5	7	6	6	2	5	4	4	4	7	6	6	5	4	4	7	6	7	7	2	99999	99999	99999	99999	1	3	0
1977	42	2	1	2	4	2	1	1	3	1	1	1	2	1	1	2	3	5	5	5	7	7	6	6	4	5	3	4	7	3	4	5	5	5	5	7	6	4	5	5	7	99999	99999	3	99999	99999	8	9	9
1978	26	1	1	1	4	1	2	1	4	1	3	3	2	4	1	1	7	7	3	7	7	7	4	7	6	7	1	4	3	7	7	5	7	7	7	7	5	2	7	4	7	5	99999	99999	99999	99999	8	4	0
1979	30	2	2	1	5	1	1	2	3	1	2	3	1	99999	2	1	7	7	5	7	7	7	6	7	7	7	1	7	7	6	7	7	7	7	5	6	7	5	5	5	7	99999	99999	4	99999	99999	8	7	3
1981	30	1	2	1	4	1	2	2	4	1	3	3	2	2	1	2	4	4	7	7	7	5	5	6	4	6	5	5	4	4	4	7	5	7	7	5	6	6	7	6	7	99999	99999	2	99999	99999	0	4	2
1985	44	1	2	2	2	2	1	1	8	1	2	1	2	1	2	1	6	6	7	7	5	7	4	5	7	6	4	5	6	5	6	5	6	6	6	7	6	4	6	5	5	99999	6	99999	99999	99999	8	8	7
1989	25	1	1	1	5	1	1	1	4	1	2	3	2	2	1	2	7	7	5	6	7	7	3	7	7	7	2	1	4	7	7	7	6	7	6	7	7	4	7	7	7	99999	4	99999	99999	99999	8	7	8
1990	26	1	1	1	4	1	1	1	4	2	3	3	2	2	1	1	5	6	6	7	4	7	3	6	4	7	2	5	4	7	4	5	4	4	4	6	7	4	4	5	5	99999	99999	1	99999	99999	5	7	8
1994	25	1	2	1	5	1	1	1	8	1	3	3	2	1	2	1	4	4	5	7	7	7	1	5	6	5	1	4	4	1	3	7	4	7	3	7	5	1	4	2	2	99999	99999	2	99999	99999	7	9	2
1998	30	1	1	2	5	3	1	2	7	1	2	3	2	1	2	1	4	7	4	7	7	7	7	7	7	7	1	7	1	4	7	7	4	5	7	7	7	7	7	7	7	99999	99999	99999	99999	99999	0	0	0
1999	36	1	1	1	4	3	1	2	4	1	3	1	2	2	2	1	7	7	7	5	7	7	7	7	7	6	2	7	7	6	6	7	7	7	7	3	7	2	7	6	7	99999	99999	99999	02:00:00	99999	2	3	0
2000	29	1	1	1	4	2	1	2	8	1	2	1	1	99999	2	1	6	6	6	6	6	5	2	6	6	4	1	7	4	4	5	5	7	2	4	7	1	1	7	6	7	99999	99999	4	99999	99999	7	6	0
2001	26	1	2	1	3	1	1	2	1	1	3	3	1	99999	2	1	5	5	5	6	7	5	3	4	1	5	2	4	3	5	5	2	3	4	5	6	4	4	4	1	7	99999	99999	50	99999	99999	8	9	5
2002	35	1	1	1	3	2	1	2	8	1	2	1	2	1	1	2	4	5	5	7	6	7	2	4	6	6	2	1	5	1	1	5	5	5	6	6	2	2	3	2	3	99999	99999	36	99999	99999	6	9	8
2003	45	1	1	2	4	3	1	2	4	1	3	1	2	2	2	2	5	5	5	5	5	6	4	5	6	6	5	5	5	5	5	5	5	5	5	6	7	6	6	5	4	99999	99999	6	99999	99999	5	5	4
2006	51	1	1	2	2	3	1	2	7	1	2	1	2	3	2	2	7	7	6	7	6	4	7	4	7	6	2	3	6	5	5	6	2	7	6	7	7	2	7	7	2	7	99999	99999	99999	99999	0	4	8
2008	35	1	1	1	4	3	1	2	4	2	3	1	2	2	2	2	6	7	7	7	7	7	2	7	7	7	1	2	7	6	6	7	7	7	7	7	7	2	7	6	7	99999	8	99999	99999	99999	4	4	7
2009	29	1	2	1	4	1	1	1	5	1	3	3	2	2	1	1	6	6	6	7	7	5	3	5	6	5	2	2	4	7	6	4	4	6	5	5	4	3	5	6	5	99999	2	99999	99999	99999	4	3	5
2010	31	1	2	1	5	1	1	2	2	1	3	3	2	2	1	1	5	7	6	6	6	7	4	6	5	6	2	6	6	6	6	5	5	6	5	7	6	4	6	6	4	10	99999	99999	99999	99999	7	8	8
2011	41	1	1	1	5	1	1	1	4	1	2	4	2	2	1	2	4	6	5	5	7	7	5	4	5	5	6	6	6	5	5	4	5	7	6	7	3	4	5	3	6	99999	99999	24	99999	99999	9	10	10
2012	44	2	1	2	5	3	2	1	4	1	2	1	2	2	1	2	3	6	6	7	5	2	1	2	4	4	1	3	7	1	1	3	3	7	6	5	3	3	4	2	6	99999	99999	10	99999	99999	10	10	5
2013	38	1	1	2	5	3	1	1	4	1	2	4	2	2	1	2	7	7	7	7	7	7	4	7	7	7	1	2	7	7	7	6	6	7	7	5	7	3	6	6	7	99999	99999	6	99999	99999	3	4	4
2014	30	1	1	1	3	3	1	2	4	1	2	3	2	2	2	1	4	4	4	5	5	7	3	4	4	6	3	3	6	5	5	4	5	5	5	4	5	4	6	4	4	99999	3	99999	99999	99999	5	7	7
2017	24	1	1	1	4	1	1	1	4	1	3	3	2	2	1	1	5	7	6	7	7	7	4	6	6	7	2	4	7	7	6	7	7	7	6	7	7	2	6	6	7	99999	99999	99999	99999	99999	0	3	2
2018	25	1	1	1	4	1	1	2	4	1	3	3	2	2	1	1	4	4	6	4	7	6	4	6	3	6	2	5	6	4	5	6	3	5	5	6	6	4	4	4	7	99999	99999	4	99999	99999	7	9	8
2019	29	1	2	1	4	3	1	2	8	1	2	1	2	2	2	1	6	6	7	7	6	7	4	7	5	6	1	5	7	4	6	5	7	6	6	7	6	7	6	4	4	99999	99999	6	99999	99999	10	6	0
2020	25	1	1	1	4	1	1	1	4	2	2	3	2	2	1	1	4	5	5	7	4	7	5	4	3	5	3	2	4	4	4	6	4	6	6	5	5	4	5	4	4	99999	99999	4	99999	99999	9	10	10
2021	36	2	1	1	3	3	1	1	4	1	2	1	2	2	2	1	6	5	5	6	4	7	4	6	6	6	4	4	5	4	6	5	5	6	6	4	6	4	6	4	5	99999	4	99999	99999	99999	6	7	7
2022	21	1	2	1	2	3	2	1	8	1	3	2	2	4	2	1	7	4	6	7	2	7	2	4	5	7	1	1	1	7	7	7	5	5	5	6	7	3	5	6	2	14	99999	99999	99999	99999	9	10	10
2024	38	1	1	2	3	3	1	2	9	1	3	1	2	2	2	1	5	6	5	5	6	5	3	4	3	6	4	3	3	4	3	5	4	4	5	5	5	5	5	2	4	99999	99999	36	99999	99999	9	9	7
2027	31	1	1	1	3	2	1	1	8	1	1	1	2	2	2	1	7	5	7	7	7	7	5	7	5	7	1	7	7	7	7	5	7	7	7	6	7	5	7	6	7	99999	99999	2	99999	99999	4	7	4
2029	30	2	2	1	5	1	2	2	3	1	3	2	1	99999	1	1	5	5	5	6	6	6	5	5	2	4	2	4	5	5	4	7	5	6	6	4	5	3	5	3	4	99999	99999	10	99999	99999	6	5	8
2031	26	1	2	1	4	1	2	1	7	1	1	4	2	3	1	2	5	7	7	7	4	7	1	4	1	5	1	5	4	4	4	4	2	4	7	7	7	7	5	2	4	99999	99999	3	99999	99999	9	9	9
2032	29	1	2	1	5	3	2	2	4	1	2	3	2	2	1	1	7	6	6	7	4	7	1	3	3	7	4	5	5	7	5	1	4	2	5	6	6	3	5	7	5	99999	99999	4	99999	99999	5	6	10
2033	42	1	1	2	4	3	1	2	7	1	1	1	2	1	2	1	4	4	5	7	1	7	3	4	3	5	2	4	6	3	5	5	6	7	5	7	7	4	5	4	3	99999	99999	3	99999	99999	9	10	5
2034	32	2	2	1	5	2	1	2	2	1	3	3	1	99999	1	1	6	6	6	6	7	7	2	7	6	6	1	5	4	3	4	5	5	6	7	6	6	3	6	3	2	99999	99999	14	99999	99999	9	9	9
2035	28	1	1	1	5	1	2	1	7	1	3	2	2	2	1	2	7	7	4	6	6	6	1	4	7	7	1	1	6	5	6	5	2	6	3	7	6	1	5	1	6	99999	99999	99999	99999	99999	9	9	8
2036	42	1	2	1	4	3	1	2	4	1	3	1	1	99999	2	1	7	7	6	6	7	7	7	7	6	6	2	7	6	6	6	7	6	7	7	4	7	5	6	7	6	99999	99999	99999	99999	99999	0	8	1
2038	58	2	1	2	4	3	1	1	3	1	1	1	2	4	1	1	7	6	7	7	7	5	3	5	5	5	2	2	7	4	7	3	7	7	7	3	7	6	7	7	7	99999	99999	99999	99999	10	7	7	7
2039	29	1	1	1	4	1	1	2	4	1	2	3	2	2	1	2	6	7	7	7	5	6	4	5	5	4	2	5	3	3	4	4	4	7	7	6	4	5	7	3	4	99999	6	99999	99999	99999	7	10	8
2040	36	1	1	1	2	2	1	1	8	1	2	1	2	2	2	1	7	5	7	7	4	7	3	7	4	7	1	4	4	7	5	6	7	7	6	6	7	5	6	5	7	99999	99999	4	99999	99999	8	8	7
2041	36	1	1	1	5	2	1	1	4	1	2	1	2	2	2	1	6	6	6	6	6	7	2	7	4	6	2	2	7	4	6	6	7	7	7	6	7	2	6	4	6	99999	99999	9	99999	99999	7	2	8
2043	48	1	1	2	5	2	1	2	7	1	2	3	2	1	1	2	6	6	6	7	4	6	3	5	5	6	1	2	3	3	6	5	5	7	5	4	7	2	5	4	3	99999	99999	4	99999	99999	8	8	8
2044	25	1	2	1	5	1	2	1	7	1	2	3	1	99999	1	2	5	5	3	6	5	5	2	4	4	4	3	6	6	5	5	4	5	5	4	6	5	3	4	4	6	99999	8	99999	99999	99999	7	7	8
2045	25	2	2	1	5	1	1	1	7	1	2	3	2	4	1	2	6	7	5	6	7	6	5	5	4	6	2	7	6	7	6	5	5	6	7	7	6	5	5	6	7	99999	99999	2	99999	99999	4	3	6
2046	26	2	2	1	5	1	2	1	7	1	2	3	2	2	2	2	5	6	7	7	7	5	6	7	4	5	3	6	6	3	4	7	5	6	7	6	7	5	5	6	6	99999	5	99999	99999	99999	6	7	8
2049	26	1	1	1	3	2	1	2	6	1	3	3	2	2	2	1	6	6	6	6	7	7	4	6	5	5	3	3	5	4	4	5	5	6	5	5	6	5	7	3	5	99999	99999	3	99999	99999	7	9	4
2050	31	1	2	1	3	2	1	1	9	1	3	1	2	1	2	1	4	4	6	7	7	6	4	4	4	5	1	3	4	3	3	5	4	4	6	6	4	3	4	3	3	99999	99999	99999	99999	99999	10	10	8
2053	47	2	1	2	5	2	2	2	3	2	3	3	1	99999	1	2	7	4	7	7	3	7	5	7	7	7	6	6	6	6	6	5	6	7	6	6	6	6	6	7	6	99999	99999	99999	02:00:00	99999	2	7	8
2054	31	1	2	1	1	1	2	2	1	1	2	7	2	3	1	2	3	5	7	6	4	2	2	6	5	5	3	4	6	1	2	5	6	7	5	2	3	5	4	2	6	99999	99999	15	99999	99999	7	10	8
2055	32	1	1	1	1	2	2	1	4	1	2	1	1	99999	2	1	5	5	7	5	5	7	5	4	4	4	2	6	4	3	2	5	6	6	4	4	7	4	5	4	7	99999	99999	3	99999	99999	9	10	7
2056	32	1	1	1	3	3	1	2	4	1	2	1	2	2	2	1	5	6	7	7	7	7	5	7	5	5	2	4	4	6	4	7	4	7	6	6	7	4	7	7	6	99999	3	99999	99999	99999	6	6	10
2057	35	2	1	1	5	1	2	1	4	1	3	4	2	3	1	2	7	7	7	7	7	6	2	6	6	7	1	4	6	7	6	6	7	7	7	4	5	6	6	6	4	99999	99999	6	99999	99999	9	8	7
2058	33	2	1	1	5	2	1	2	2	1	3	3	2	2	1	1	7	7	7	7	7	7	3	6	5	7	2	4	5	6	5	2	7	7	7	7	7	5	6	6	7	99999	99999	18	99999	99999	9	8	10
2059	38	1	1	1	3	3	1	2	4	1	2	1	2	1	2	1	5	6	7	7	5	7	4	7	7	7	1	5	7	7	7	7	7	7	7	4	7	7	7	5	7	99999	5	99999	99999	99999	5	10	4
2060	26	1	1	1	5	1	2	1	7	1	3	3	2	2	1	2	5	4	6	7	4	6	1	3	3	3	2	7	3	2	4	4	3	5	6	4	2	3	4	1	5	99999	99999	4	99999	99999	9	10	9
2061	24	1	1	1	3	1	2	1	1	1	1	3	2	2	2	1	5	7	5	6	5	7	5	6	7	7	2	4	7	4	4	6	5	6	6	7	7	4	6	5	6	99999	99999	3	99999	99999	7	9	7
2062	27	2	1	1	4	1	1	1	1	1	3	3	1	99999	1	1	6	7	7	6	7	7	6	7	6	7	1	5	5	5	5	7	7	7	7	7	7	7	6	4	6	10	99999	99999	99999	99999	6	7	5
2067	31	1	1	1	2	3	1	2	7	1	3	1	2	2	2	1	5	5	6	6	2	6	1	5	5	6	2	2	2	5	4	3	4	2	3	5	5	2	5	4	3	99999	99999	2	99999	99999	6	7	6
2068	27	1	2	1	5	3	1	2	4	1	3	2	2	2	2	1	4	6	5	4	6	6	5	7	5	5	2	4	3	4	4	5	5	6	6	5	7	4	6	4	4	99999	99999	99999	99999	99999	1	1	0
2070	49	2	2	2	5	3	1	1	4	1	1	1	2	4	2	1	3	5	7	4	7	7	2	6	3	4	6	5	3	5	4	6	5	7	7	7	7	6	7	5	2	99999	99999	99999	01:00:00	99999	0	8	8
2071	31	2	1	1	4	2	1	2	4	2	2	3	2	2	1	1	5	4	6	7	5	7	6	7	7	7	3	4	6	6	6	7	7	7	7	6	7	6	7	6	4	99999	99999	99999	99999	99999	0	8	2
2073	27	1	1	1	5	2	1	2	4	1	2	3	2	2	2	1	6	7	7	6	7	7	2	3	5	6	1	1	3	6	6	3	1	7	6	7	5	2	4	1	2	99999	99999	11	99999	99999	10	10	9
2075	33	1	1	2	5	2	1	1	9	1	1	1	2	3	2	1	6	6	6	7	7	7	6	7	6	7	2	6	5	6	6	6	6	6	5	5	7	4	6	6	6	99999	99999	99999	99999	99999	0	8	0
2076	26	2	2	1	5	1	1	1	5	1	2	3	2	4	1	1	6	4	5	7	6	7	2	6	4	7	1	6	7	6	5	6	7	6	6	6	7	6	6	6	6	99999	8	99999	99999	99999	8	9	10
2078	23	1	1	1	5	1	1	1	6	1	2	3	2	1	1	1	6	7	6	7	7	7	7	7	7	7	2	7	4	3	4	7	7	7	7	7	7	2	6	2	7	99999	99999	4	99999	99999	7	10	2
2079	32	1	1	2	5	2	2	2	7	1	2	3	1	99999	2	1	4	5	5	6	7	7	5	7	7	5	2	3	4	6	6	7	6	7	6	6	7	3	6	6	4	99999	3	99999	99999	99999	4	4	10
2082	24	2	2	1	5	1	1	1	4	1	2	4	2	2	1	2	2	1	4	7	6	1	1	1	1	1	1	4	2	1	1	1	1	1	1	7	1	5	7	1	1	99999	99999	99999	99999	99999	10	10	10
2083	28	1	1	1	5	1	1	2	4	1	2	3	2	2	1	1	5	7	6	7	7	4	3	5	6	6	2	3	4	5	4	6	5	5	5	7	3	6	6	5	7	99999	99999	4	99999	99999	5	5	7
2084	30	1	1	1	5	1	1	2	4	1	2	3	2	4	1	1	4	7	6	5	7	7	4	5	6	5	2	4	5	4	3	5	6	7	7	7	7	5	6	3	6	4	99999	99999	99999	99999	6	9	7
2087	26	1	1	1	2	1	1	1	4	1	1	2	2	4	1	2	4	6	7	7	7	5	2	7	2	6	2	4	3	5	6	7	6	7	6	7	7	2	6	6	2	10	99999	99999	99999	99999	6	4	0
2088	25	1	1	1	4	1	1	1	1	1	2	3	2	2	2	1	4	5	7	7	7	5	1	4	6	6	1	7	6	6	1	7	1	7	5	7	4	2	7	3	4	99999	99999	12	99999	99999	10	10	8
2092	36	1	1	2	5	3	1	2	4	1	2	3	1	99999	2	1	7	6	6	6	5	7	2	5	6	6	2	3	5	5	5	4	6	6	5	4	7	4	5	5	4	99999	99999	15	99999	99999	7	5	7
2093	31	1	1	2	5	1	2	2	1	1	2	3	2	1	1	2	5	5	3	7	1	6	2	5	3	4	2	4	4	4	5	6	3	5	3	3	5	4	5	4	4	99999	99999	24	99999	99999	7	8	8
2094	29	2	1	1	4	1	2	2	4	2	2	3	2	3	1	1	5	5	6	6	7	7	5	6	5	6	3	7	6	6	5	7	6	5	5	6	7	7	6	6	7	99999	99999	99999	07:00:00	99999	6	4	4
2095	55	1	2	1	5	3	1	2	4	1	2	1	2	1	1	1	4	6	6	7	7	7	4	6	5	4	3	2	4	3	4	6	3	7	6	6	6	4	5	3	6	99999	99999	120	99999	99999	9	9	6
2096	38	1	2	1	5	3	1	1	4	1	2	1	2	1	2	1	2	6	6	6	7	6	2	6	6	6	1	2	4	5	4	3	6	6	7	5	6	3	5	6	5	99999	99999	2	99999	99999	8	10	2
2097	29	1	2	1	5	3	1	1	8	1	2	2	2	4	2	1	4	5	4	7	6	2	1	2	2	2	4	3	4	6	1	2	1	6	1	6	1	4	2	2	7	99999	99999	5	99999	99999	2	8	2
2098	25	1	2	1	2	1	1	1	1	1	2	2	2	2	2	2	6	5	5	7	5	7	4	6	3	6	3	6	5	5	3	5	5	4	6	6	6	7	4	3	3	99999	99999	25	99999	99999	10	8	9
2099	27	1	1	1	2	1	2	1	2	1	2	4	2	3	1	2	3	5	7	5	7	4	1	5	1	2	4	4	3	1	1	3	1	3	3	7	2	2	3	1	3	120	99999	99999	99999	99999	7	10	8
2100	39	2	1	2	4	3	1	1	1	2	1	1	2	1	2	2	6	6	5	7	7	7	5	7	6	7	1	5	6	7	6	7	7	7	7	5	7	7	6	7	6	99999	99999	5	99999	99999	5	2	9
2102	26	1	2	1	5	2	1	2	3	1	2	1	2	2	2	2	4	7	7	7	7	7	3	6	6	3	3	2	2	1	1	5	5	5	6	6	6	3	6	3	6	99999	99999	5	99999	99999	8	10	10
2103	32	1	1	1	4	2	1	2	4	1	3	3	1	99999	1	1	6	6	4	5	6	7	6	6	5	6	3	4	6	6	5	7	6	7	6	6	7	6	6	5	6	7	99999	99999	99999	99999	9	7	7
2104	36	2	1	2	4	3	1	2	4	2	2	1	1	99999	2	1	5	7	7	6	7	7	6	7	6	6	2	5	6	6	6	7	6	6	7	6	7	6	6	7	6	99999	2	99999	99999	99999	7	3	4
2105	27	1	2	1	2	1	1	1	4	1	1	2	2	1	1	2	6	7	5	7	7	7	5	6	3	5	6	5	5	6	6	6	6	5	6	7	6	5	5	5	7	99999	10	99999	99999	99999	7	9	6
2106	25	1	2	1	4	1	1	1	1	1	2	3	2	2	1	2	5	3	6	6	7	7	6	7	6	6	2	5	5	5	5	7	5	7	5	6	6	6	6	6	6	99999	99999	99999	99999	99999	5	10	2
2107	58	1	2	2	5	3	1	2	6	1	2	1	1	99999	1	2	7	5	5	7	6	2	1	2	7	7	3	3	7	5	6	3	5	6	7	7	5	5	7	6	4	5	99999	99999	99999	99999	10	5	3
2114	26	1	1	1	2	1	1	1	7	1	3	3	2	1	1	1	1	2	4	7	7	7	1	7	2	7	1	7	3	2	5	7	7	7	7	1	7	6	7	1	7	99999	99999	4	99999	99999	10	10	4
2115	41	1	1	2	4	1	1	2	4	1	2	3	2	2	1	1	6	6	6	7	7	7	4	6	6	6	2	2	6	5	5	7	7	6	7	7	7	5	6	5	7	99999	99999	2	99999	99999	8	8	10
2116	30	2	1	1	5	2	1	2	7	2	2	3	2	3	1	1	5	5	5	7	7	7	2	7	2	6	1	3	4	4	5	7	5	3	4	5	7	2	4	2	6	99999	99999	99999	99999	99999	7	7	7
2117	33	1	2	1	3	2	1	2	4	1	2	3	2	3	1	1	4	2	4	2	5	6	2	4	2	2	1	2	3	1	2	7	2	4	4	2	5	2	2	1	6	99999	99999	3	99999	99999	8	10	6
2119	22	2	2	1	1	1	1	1	1	1	2	3	2	2	1	1	4	2	4	6	5	6	2	4	1	3	2	2	4	2	5	4	2	3	3	6	2	2	2	1	5	99999	99999	4	99999	99999	6	9	3
2120	27	1	1	1	5	1	1	2	4	1	3	3	2	2	2	1	7	7	7	7	7	7	1	5	1	7	4	4	1	7	7	4	4	7	7	7	7	4	4	4	4	99999	99999	4	99999	99999	7	7	5
2121	26	2	1	1	4	3	1	2	4	2	2	1	1	99999	2	1	7	7	7	6	7	7	3	5	3	7	2	2	4	6	3	6	2	7	7	7	7	6	5	5	3	99999	99999	99999	15:00:00	99999	5	7	3
2122	33	1	1	1	2	2	1	1	7	1	2	1	2	4	2	2	5	7	2	5	5	3	4	4	5	2	2	4	3	2	4	4	2	1	5	5	6	4	3	1	6	99999	2	99999	99999	99999	8	10	10
2123	38	1	2	1	5	2	1	2	8	2	2	1	2	2	1	1	7	6	7	7	7	7	5	5	6	7	1	4	6	5	7	4	7	7	5	5	7	3	7	5	4	99999	99999	2	99999	99999	7	9	10
2130	27	1	2	1	4	1	1	1	3	2	2	3	1	99999	1	1	6	7	7	6	7	7	5	7	7	7	3	5	6	5	5	7	7	7	7	7	7	4	7	7	7	99999	2	99999	99999	99999	4	6	2
2131	36	1	1	1	5	2	1	2	4	1	3	3	2	2	1	1	6	6	7	6	6	6	4	5	4	6	2	4	2	5	5	6	4	6	6	6	5	5	6	5	3	99999	99999	5	99999	99999	6	8	6
2132	34	1	1	1	5	1	1	2	3	1	2	3	2	2	1	1	5	6	6	6	7	7	5	6	5	6	2	5	6	5	5	4	5	5	5	6	6	2	4	4	6	99999	99999	6	99999	99999	6	7	7
2133	38	1	1	1	4	3	1	1	4	1	2	1	2	2	2	1	6	6	7	7	7	7	6	7	7	7	1	5	5	5	6	7	7	7	6	6	7	7	7	7	7	2	99999	99999	99999	99999	2	4	7
2134	45	1	2	2	5	3	1	1	4	1	2	1	2	2	1	1	6	7	5	7	6	7	3	5	5	7	1	6	7	6	7	4	6	7	5	7	4	2	5	6	4	99999	99999	5	99999	99999	9	8	9
2136	33	1	1	1	4	2	1	2	4	1	3	3	2	4	2	1	6	7	7	7	7	7	5	7	6	6	2	2	6	6	5	7	4	5	6	5	6	4	6	6	4	99999	99999	3	99999	99999	5	4	0
2138	25	1	1	1	5	1	1	1	1	1	2	3	1	99999	1	2	7	7	5	7	5	6	3	2	5	3	6	6	4	5	4	7	5	7	7	7	5	6	6	4	5	99999	99999	5	99999	99999	7	9	0
2139	39	1	1	2	5	2	1	2	4	1	2	1	2	2	1	1	7	6	6	6	6	7	5	6	7	7	1	3	7	6	7	6	7	7	7	7	7	4	5	7	5	99999	99999	99999	02:00:00	99999	4	2	0
2141	28	2	2	1	5	1	1	2	4	1	2	3	2	2	1	1	4	3	5	4	7	7	4	5	2	3	3	5	5	3	5	4	3	6	5	5	5	3	3	3	6	99999	99999	6	99999	99999	8	8	5
2142	33	1	1	1	4	2	1	2	4	1	3	3	2	3	2	1	4	6	7	4	7	6	3	6	7	6	4	2	7	3	3	6	2	6	5	6	6	3	6	3	5	99999	99999	12	99999	99999	7	9	8
2147	31	2	2	1	5	1	2	1	7	2	2	3	2	4	1	2	5	5	2	7	2	4	2	4	4	5	2	4	4	4	4	2	2	6	5	5	3	4	4	2	6	99999	99999	6	99999	99999	8	7	9
2148	27	1	1	1	2	2	1	2	7	1	3	3	1	99999	2	1	6	6	6	6	6	6	6	7	3	6	2	6	6	6	6	6	6	6	6	6	6	6	6	5	6	99999	99999	99999	99999	99999	0	2	2
2149	35	1	2	1	2	3	1	2	4	1	3	1	2	2	2	2	4	6	7	3	7	6	5	6	5	5	5	3	7	3	3	7	6	5	5	6	7	5	6	5	6	99999	99999	6	99999	99999	2	5	3
2150	24	1	1	1	4	1	1	1	7	2	2	1	2	2	1	1	4	4	5	7	7	7	1	6	6	6	3	1	4	5	2	5	6	7	5	5	7	4	6	7	2	99999	99999	5	99999	99999	7	10	5
2151	30	1	1	1	4	1	1	2	7	1	2	3	2	2	1	1	6	5	6	5	6	7	3	4	4	6	1	3	3	3	4	4	4	4	5	5	5	4	4	4	4	99999	99999	6	99999	99999	8	8	5
2152	24	1	2	1	4	3	1	1	4	1	3	2	2	2	2	2	6	6	5	6	7	7	3	7	6	7	2	4	3	7	6	7	4	6	6	6	7	3	6	7	7	99999	99999	2	99999	99999	6	6	3
2153	28	1	2	1	5	1	2	2	4	1	3	3	2	2	1	1	3	5	6	6	7	6	2	3	1	4	1	6	5	2	2	5	4	6	4	5	5	3	5	2	5	99999	99999	3	99999	99999	7	10	5
2155	29	1	1	1	4	1	1	1	7	1	2	3	2	5	1	2	5	3	6	7	7	7	4	7	7	5	5	7	2	1	1	6	6	7	7	7	6	7	5	3	7	99999	6	99999	99999	99999	7	10	7
2156	48	1	1	2	5	3	1	2	4	1	2	3	2	3	2	1	6	6	7	7	7	7	3	7	5	5	6	5	4	4	6	6	6	6	5	5	6	3	5	5	7	99999	99999	99999	02:00:00	99999	8	8	0
2158	36	1	2	1	3	3	1	2	4	1	2	1	2	1	2	1	5	5	5	5	7	7	3	7	6	7	1	2	4	6	6	7	7	7	7	6	7	4	4	6	7	99999	99999	4	99999	99999	9	7	8
2159	32	2	2	1	5	2	1	2	8	1	2	1	1	99999	2	1	5	4	4	3	6	7	2	5	2	4	1	6	4	5	3	5	4	5	6	7	5	7	5	5	4	99999	99999	99999	99999	99999	4	4	8
2161	31	2	1	1	5	2	1	2	1	1	3	1	2	1	2	1	7	6	6	6	7	7	2	5	6	7	1	2	5	5	4	5	5	7	6	7	7	2	6	4	7	99999	99999	3	99999	99999	9	10	10
2162	41	1	2	1	5	2	1	2	7	1	2	3	1	99999	2	1	5	7	7	6	6	7	4	7	5	7	1	7	7	7	5	6	7	6	7	1	7	1	7	7	7	99999	99999	99999	99999	99999	2	2	2
2163	30	1	1	1	5	2	1	2	8	1	2	3	1	99999	2	1	6	7	5	6	5	5	5	7	7	7	3	5	6	7	5	7	5	7	6	6	6	5	6	5	6	99999	99999	99999	99999	99999	1	3	4
2164	22	1	2	1	4	1	1	1	4	2	3	3	2	2	1	1	6	6	5	6	4	7	5	7	6	7	1	1	3	6	6	6	7	7	6	4	6	4	5	6	7	99999	99999	4	99999	99999	7	6	8
2165	27	1	1	1	4	1	2	1	8	1	2	4	2	3	1	2	7	6	7	7	6	7	2	3	5	6	2	4	2	5	5	4	3	7	3	6	2	2	6	1	4	99999	99999	6	99999	99999	7	8	9
2166	30	1	1	1	2	1	1	1	9	1	3	3	2	2	2	1	4	5	2	3	4	5	5	1	2	1	5	4	5	1	2	3	1	6	6	4	1	4	4	3	2	99999	99999	3	99999	99999	8	10	5
2168	37	2	2	1	5	2	1	1	8	1	2	1	1	99999	2	1	7	7	6	7	7	7	7	7	7	7	1	1	7	7	7	7	7	7	7	4	7	4	6	6	2	99999	99999	99999	99999	99999	1	3	3
2170	41	1	1	2	5	3	1	2	7	2	2	3	2	1	1	1	6	6	6	6	6	6	3	6	6	6	4	4	6	5	6	6	5	6	6	6	7	5	6	6	6	99999	99999	5	99999	99999	5	3	3
2173	33	2	1	1	5	2	1	2	1	1	2	1	1	99999	2	2	3	6	5	5	5	4	3	4	5	5	4	2	4	3	5	6	1	4	5	5	7	5	6	4	6	99999	99999	9	99999	99999	7	8	8
2174	30	1	2	1	5	3	1	1	4	1	3	4	2	2	2	1	6	6	6	6	6	6	3	5	3	6	2	2	5	5	5	4	5	5	5	7	3	4	4	7	6	99999	99999	36	99999	99999	8	9	10
2175	50	2	1	2	2	1	1	2	7	1	2	1	2	4	2	1	7	7	5	7	5	4	4	4	7	7	2	4	3	4	5	5	4	6	4	4	4	4	5	5	5	99999	99999	99999	99999	99999	0	0	2
2176	27	1	2	1	5	2	1	2	7	1	2	3	2	1	1	1	4	5	7	6	7	7	1	5	6	6	1	4	5	4	4	6	7	7	7	6	3	4	6	2	3	99999	99999	6	99999	99999	10	10	7
2178	50	1	1	2	5	3	1	1	1	1	2	1	2	2	2	2	7	7	5	6	6	6	4	6	5	7	1	5	6	6	6	6	6	7	7	7	7	1	5	6	6	99999	99999	7	99999	99999	4	2	8
2181	32	1	1	2	5	1	1	1	8	1	2	1	2	1	2	2	6	7	5	7	3	7	5	7	7	7	2	3	7	6	6	3	7	7	7	6	7	5	6	5	6	99999	6	99999	99999	99999	6	5	8
2182	31	1	1	1	5	3	1	1	4	1	2	1	2	2	2	1	5	5	5	5	5	7	5	5	7	7	4	2	6	6	6	6	6	7	5	4	4	4	4	6	4	99999	99999	99999	99999	99999	5	2	3
2183	26	1	1	1	4	1	1	2	4	2	2	1	2	2	1	2	5	6	5	5	3	6	5	5	4	6	2	5	5	5	5	5	5	5	6	5	5	5	6	5	5	99999	99999	2	99999	99999	4	4	6
2184	26	1	1	1	5	1	1	2	4	1	2	3	1	99999	2	1	7	5	7	5	5	7	2	4	6	7	3	2	6	7	7	4	4	6	4	6	7	3	6	6	4	99999	99999	99999	99999	20	5	6	7
2189	25	2	1	1	5	1	1	1	7	1	1	3	2	3	2	2	4	6	7	7	7	7	4	6	6	6	1	4	5	4	6	2	5	2	6	6	6	3	5	4	6	99999	99999	7	99999	99999	8	8	5
2190	30	2	2	1	5	1	1	2	4	1	2	4	2	2	1	2	6	5	6	7	4	6	2	3	5	6	3	4	2	5	5	4	4	5	4	5	5	3	4	5	4	99999	99999	99999	99999	30	10	5	4
2191	56	2	1	1	4	2	2	1	4	1	3	2	2	2	1	2	6	7	6	7	7	7	5	7	6	6	1	5	7	6	7	6	7	7	7	7	7	7	7	7	7	99999	99999	99999	99999	30	2	4	2
2194	32	1	1	1	2	1	1	2	8	1	2	1	2	1	1	2	4	4	6	7	2	7	3	2	1	6	7	2	5	1	1	4	3	7	7	7	3	1	1	1	1	99999	99999	99999	99999	99999	10	10	10
2196	23	1	2	1	5	1	2	1	7	2	2	3	2	2	2	1	7	4	5	7	5	7	1	2	3	7	2	2	3	5	3	6	7	7	4	7	5	2	2	5	1	99999	99999	3	99999	99999	6	7	7
2197	29	1	1	1	3	1	2	1	4	1	2	3	2	2	2	1	5	6	3	6	4	6	5	6	2	5	2	7	4	5	6	4	5	4	5	3	5	5	6	3	6	99999	5	99999	99999	99999	7	8	4
2198	26	1	1	1	4	3	2	1	4	1	1	1	2	2	2	1	7	5	5	7	7	7	2	7	2	7	3	5	6	6	7	6	5	7	3	7	6	5	6	7	5	99999	99999	5	99999	99999	9	10	7
2199	27	1	2	1	4	1	1	1	8	2	3	1	2	3	2	1	5	6	6	6	7	7	3	7	3	6	1	3	3	5	5	7	5	7	7	7	5	5	4	4	7	99999	3	99999	99999	99999	10	10	10
2201	24	1	2	1	5	1	1	2	4	1	3	3	2	2	2	1	6	5	7	7	7	7	4	7	6	6	2	6	4	5	5	7	5	7	6	7	5	5	5	4	5	99999	99999	3	99999	99999	7	7	3
2204	34	1	2	1	3	3	1	2	2	1	3	1	2	3	2	1	3	7	6	7	7	5	2	5	6	5	2	3	5	3	2	6	5	7	5	7	4	4	6	2	4	99999	5	99999	99999	99999	8	10	8
2205	31	2	1	1	5	1	1	1	7	1	2	1	2	2	2	1	6	6	6	6	7	7	2	6	6	6	4	2	6	2	6	6	6	7	7	7	6	7	6	5	7	99999	99999	2	99999	99999	8	8	10
2207	32	1	1	1	3	3	1	1	9	1	2	1	2	2	2	1	7	5	7	6	6	7	4	5	6	6	6	3	5	2	5	6	2	4	3	4	3	4	4	5	6	99999	99999	6	99999	99999	7	5	10
2208	33	1	1	1	5	2	1	2	4	1	2	1	2	2	1	2	6	6	6	7	7	5	1	7	1	4	5	1	5	5	7	7	2	6	3	7	6	4	7	1	7	99999	7	99999	99999	99999	10	10	10
2211	30	2	2	1	5	2	1	2	6	1	2	1	2	2	2	1	3	5	6	7	6	5	2	5	4	4	2	2	3	3	4	6	5	4	6	5	6	6	5	3	5	99999	99999	3	99999	99999	8	10	6
2212	46	1	1	2	4	3	1	2	4	1	2	1	2	3	2	1	2	4	7	6	2	7	3	4	3	3	4	4	4	2	4	6	3	6	4	4	6	4	5	2	4	99999	99999	5	99999	99999	7	7	9
2213	32	1	1	1	5	2	1	2	8	1	2	1	2	3	2	1	5	7	5	7	7	7	4	4	7	7	2	4	5	5	5	6	5	6	5	5	6	5	6	7	5	10	99999	99999	99999	99999	7	9	8
2216	25	1	1	1	5	1	1	1	4	1	3	3	2	2	1	1	7	7	5	7	7	7	5	7	5	7	1	4	4	5	6	5	6	6	7	6	7	6	6	4	5	99999	3	99999	99999	99999	7	6	0
2218	24	1	2	1	5	1	2	1	7	1	2	3	2	2	2	1	5	6	3	6	6	6	3	5	7	6	3	3	4	2	6	6	4	7	5	6	6	3	4	4	5	9	99999	99999	99999	99999	7	9	9
2220	34	2	1	1	5	3	1	2	1	1	2	1	1	99999	2	1	4	4	4	6	3	5	3	3	2	5	2	5	3	3	3	3	3	5	3	5	4	5	3	3	3	99999	99999	1	99999	99999	4	7	3
2221	39	1	2	1	4	2	2	2	4	1	2	3	2	2	1	1	4	5	4	3	6	4	2	2	3	2	2	2	5	3	3	6	4	6	5	7	6	4	5	3	6	10	99999	99999	99999	99999	7	9	0
2223	30	1	2	1	5	1	1	2	9	1	2	3	1	99999	2	2	7	6	7	7	5	7	5	5	7	7	1	6	4	7	6	6	5	6	6	7	6	4	5	5	7	99999	99999	12	99999	99999	6	7	3
2224	40	1	2	1	5	3	1	2	4	1	2	1	2	4	2	1	5	7	7	6	7	7	5	7	6	6	3	4	5	7	6	7	6	6	5	5	7	4	5	6	4	4	99999	99999	99999	99999	4	5	5
2225	28	2	2	1	5	2	1	2	4	1	3	3	2	1	1	2	7	7	6	7	7	7	1	7	6	7	1	1	5	5	6	7	6	5	5	6	7	3	6	4	7	99999	99999	7	99999	99999	7	6	0
2226	44	1	2	1	5	2	1	2	6	1	3	3	2	2	1	1	5	7	7	7	7	6	4	5	5	4	2	6	4	3	3	3	3	7	6	2	3	3	4	2	5	99999	99999	30	99999	99999	8	8	5
2227	39	1	1	1	5	1	1	2	4	1	2	3	2	2	2	1	7	7	7	7	7	7	6	7	6	7	1	6	4	7	7	7	7	7	7	6	7	7	7	7	7	15	99999	99999	99999	99999	10	4	10
2229	32	1	1	1	5	3	1	2	4	1	2	3	2	2	2	1	6	6	7	6	7	7	5	7	7	7	2	6	6	5	6	6	7	6	6	6	7	4	6	6	4	99999	99999	3	99999	99999	7	7	5
2230	36	1	1	2	4	3	1	2	7	1	2	3	1	99999	2	1	6	7	7	7	7	4	1	6	6	6	1	7	6	5	6	7	5	7	7	5	7	1	7	7	7	5	99999	99999	99999	99999	1	4	4
2231	25	1	2	1	2	3	1	1	1	1	3	2	2	2	2	1	6	6	3	7	7	7	3	2	4	7	1	4	2	3	4	6	2	7	7	7	6	2	6	5	5	99999	99999	8	99999	99999	8	9	8
2232	25	1	2	1	4	1	1	1	4	1	2	3	2	2	1	1	6	7	7	7	7	7	5	7	6	7	1	5	6	4	6	7	7	7	7	7	7	3	7	4	5	6	99999	99999	99999	99999	3	4	9
2235	26	1	1	1	4	1	2	1	4	2	2	3	1	99999	1	2	7	7	6	7	2	6	7	6	7	7	2	6	7	6	7	6	7	7	7	7	4	6	6	7	6	99999	99999	1	99999	99999	8	2	10
2237	34	1	2	1	5	3	1	1	4	1	2	1	2	2	2	1	7	7	7	7	7	7	6	7	6	7	2	6	7	7	7	7	7	7	7	6	7	6	7	6	6	99999	99999	3	99999	99999	5	3	8
2240	33	1	1	2	5	3	1	1	4	1	3	1	2	2	2	2	5	4	5	7	7	7	3	6	5	6	2	2	5	6	6	7	6	6	7	6	7	3	6	6	5	99999	8	99999	99999	99999	7	9	6
2242	39	1	1	1	5	1	1	2	9	1	2	3	1	99999	1	1	7	7	5	5	7	7	1	7	7	6	1	1	7	4	4	6	4	4	5	5	7	2	5	7	3	5	99999	99999	99999	99999	10	10	10
2243	36	1	1	2	2	2	2	2	1	1	3	3	2	2	1	1	3	6	5	5	7	7	3	6	2	2	2	6	4	2	3	6	7	7	7	5	4	6	4	5	3	99999	3	99999	99999	99999	8	8	6
2244	30	1	2	1	4	1	1	1	5	2	1	2	2	2	1	1	1	7	7	7	7	7	1	4	7	7	5	4	7	1	1	7	7	7	7	1	7	1	7	1	1	99999	99999	6	99999	99999	10	10	10
2245	34	1	1	1	4	3	1	1	4	1	2	1	1	99999	2	1	7	7	7	7	7	7	4	7	1	5	3	1	3	4	4	5	6	5	7	7	7	5	4	1	3	99999	4	99999	99999	99999	8	8	10
2246	26	1	2	1	4	1	2	2	4	1	2	3	2	2	1	1	5	6	6	7	7	7	5	7	6	7	3	3	5	5	5	7	6	7	6	4	6	3	5	6	3	2	99999	99999	99999	99999	3	9	4
2248	29	1	2	1	3	3	1	2	4	1	2	1	2	2	2	1	4	5	6	7	5	6	4	5	3	4	3	5	4	4	4	5	5	5	7	5	7	4	5	3	5	99999	6	99999	99999	99999	5	9	6
2249	33	1	2	1	5	2	1	2	4	1	1	4	2	1	1	2	7	7	7	7	7	7	3	7	4	6	5	6	5	5	5	7	7	5	4	5	5	6	5	5	5	99999	99999	2	99999	99999	8	8	8
2253	35	1	2	2	4	2	1	2	4	1	2	1	1	99999	2	2	6	7	4	7	7	7	3	7	5	7	1	5	6	7	5	7	7	7	7	5	7	4	6	5	6	99999	8	99999	99999	99999	4	4	2
2254	45	1	1	2	5	2	1	1	4	1	2	1	2	1	1	2	5	3	3	5	7	5	3	4	2	3	2	5	2	3	3	4	3	5	4	4	4	3	2	2	5	400	99999	99999	99999	99999	8	10	10
2257	38	1	1	1	4	3	1	1	7	1	2	4	2	2	2	1	6	6	6	7	7	6	5	6	7	5	1	3	6	2	6	7	6	7	7	3	6	4	6	6	3	99999	99999	99999	99999	99999	0	0	0
2258	46	1	2	2	4	2	1	2	8	1	3	1	2	1	1	2	4	6	7	7	7	7	2	6	5	7	1	4	5	5	5	4	4	5	5	6	3	3	4	2	2	99999	99999	15	99999	99999	7	8	10
2259	37	1	1	1	5	3	1	1	4	1	2	1	2	1	2	1	6	5	5	6	6	3	2	4	5	5	2	3	4	3	5	6	3	5	3	5	4	3	5	2	6	99999	99999	99999	99999	99999	8	8	5
2260	32	1	2	1	5	3	1	1	4	1	2	1	2	2	2	2	3	3	5	5	6	4	3	4	3	4	3	3	5	3	4	4	4	5	5	5	5	5	5	4	4	99999	99999	4	99999	99999	6	9	9
2262	29	1	2	1	5	2	1	1	4	1	1	1	2	2	2	1	7	4	5	7	3	7	3	6	4	6	3	6	5	3	5	6	3	6	5	5	7	3	4	4	6	99999	99999	8	99999	99999	8	8	7
2264	33	1	1	1	5	3	1	1	1	1	2	4	2	4	2	2	6	6	5	4	6	7	2	5	5	7	1	3	6	6	4	3	6	7	5	6	6	3	4	3	5	99999	99999	99999	99999	99999	10	7	6
2265	27	1	1	1	5	1	2	1	9	1	2	3	2	1	1	2	4	4	3	4	4	5	2	3	3	4	4	3	3	2	3	4	3	4	3	5	6	5	4	4	4	99999	99999	99999	99999	99999	8	7	0
2268	28	1	2	1	5	1	2	2	8	1	3	3	2	3	1	2	6	7	7	7	5	5	1	2	7	7	1	2	5	6	7	6	1	7	6	7	1	1	6	1	4	99999	99999	4	99999	99999	10	7	5
2269	47	1	1	2	1	2	1	1	8	1	1	1	2	4	1	2	7	7	7	7	7	7	1	7	4	7	1	4	7	3	5	7	7	7	7	4	7	4	7	6	7	99999	99999	99999	06:00:00	99999	4	7	5
2271	28	1	1	1	3	1	1	2	4	1	2	3	2	4	1	1	7	5	3	3	5	7	4	2	1	2	1	1	5	1	3	4	4	5	5	3	3	3	5	1	5	99999	99999	12	99999	99999	4	10	10
2273	32	1	1	1	2	3	1	1	4	1	2	1	2	3	1	2	6	6	6	6	4	6	2	6	3	7	3	6	6	5	6	6	5	7	6	7	7	7	7	6	7	99999	4	99999	99999	99999	9	9	9
2274	32	1	2	1	2	1	1	1	7	1	2	3	2	2	1	1	7	7	3	5	7	5	3	7	3	7	1	3	5	3	3	3	3	7	6	7	6	4	7	6	7	99999	99999	18	99999	99999	9	1	2
2275	35	1	1	2	2	2	1	2	8	1	2	2	1	99999	1	2	7	4	7	4	4	6	2	3	4	6	3	3	4	4	4	7	4	5	5	7	6	6	6	4	6	99999	99999	4	99999	99999	9	9	6
2276	50	2	1	1	5	3	1	2	4	1	2	1	1	99999	2	1	7	7	7	7	7	7	5	7	7	7	3	3	7	7	7	7	7	5	7	6	7	3	7	6	5	5	99999	99999	99999	99999	5	5	10
2277	35	1	2	1	2	1	1	1	7	1	1	1	2	4	1	1	3	3	6	6	7	5	5	4	4	2	3	6	5	1	3	3	3	4	6	4	3	4	3	4	6	99999	99999	3	99999	99999	7	10	7
2279	25	2	2	1	5	1	1	1	9	1	2	3	2	2	2	1	5	5	7	2	7	3	3	7	2	5	1	7	5	1	2	7	7	4	5	6	2	5	5	2	5	99999	99999	6	99999	99999	8	10	3
2280	27	1	1	1	2	1	1	2	1	1	3	3	2	2	1	1	7	3	2	7	7	6	2	6	5	7	3	5	5	7	7	7	4	3	6	6	6	6	7	4	7	50	99999	99999	99999	99999	9	8	6
2281	35	1	1	2	5	3	1	2	4	1	2	3	2	2	2	2	6	6	6	6	7	6	5	5	4	5	1	4	5	5	5	5	4	5	5	5	6	4	5	5	5	99999	99999	3	99999	99999	7	8	8
2282	32	1	2	1	2	2	1	2	8	1	2	1	2	1	1	2	5	5	5	7	5	5	5	5	6	6	2	4	5	6	4	3	5	6	5	7	2	3	5	2	4	99999	99999	12	99999	99999	9	7	6
2283	34	1	1	1	2	2	1	2	7	1	3	3	2	2	1	2	5	6	5	7	5	7	3	5	3	7	4	4	6	6	6	7	5	7	6	7	6	2	5	1	4	99999	99999	99999	99999	99999	9	10	9
2285	32	1	1	2	2	2	1	2	8	1	2	1	1	99999	1	1	5	5	5	6	5	7	5	7	6	6	2	5	5	5	5	6	5	5	5	5	7	6	6	5	7	99999	3	99999	99999	99999	5	6	6
2288	34	1	1	1	5	3	1	2	4	1	2	1	2	2	2	2	5	5	6	6	5	6	3	4	5	6	3	3	5	5	5	6	4	5	5	6	5	4	4	5	4	99999	99999	2	99999	99999	5	7	6
2290	54	1	2	2	2	3	1	2	7	1	2	1	2	2	2	1	6	6	7	7	7	7	3	6	5	7	2	5	6	6	7	7	6	7	6	5	7	6	7	6	4	99999	3	99999	99999	99999	4	7	7
2295	33	1	1	1	2	1	2	2	1	1	2	3	2	2	1	1	5	4	4	4	6	7	2	2	2	7	2	2	5	4	4	5	1	7	3	6	6	1	2	2	3	99999	99999	8	99999	99999	7	9	0
2296	36	1	1	2	4	2	1	1	4	2	2	1	2	1	1	2	5	6	6	7	7	7	2	7	6	6	2	3	6	6	7	7	7	7	7	7	7	5	7	7	7	99999	99999	2	99999	99999	8	10	8
2297	33	1	1	2	5	3	1	2	4	1	2	1	2	2	2	1	6	5	6	5	7	7	3	7	6	6	4	4	5	6	6	6	6	6	6	5	7	6	6	5	6	2	99999	99999	99999	99999	7	8	8
2299	38	1	1	2	5	3	1	2	5	1	2	3	2	2	1	1	7	7	7	7	5	5	6	7	5	6	3	4	7	7	7	3	6	7	5	6	4	5	5	4	5	99999	99999	10	99999	99999	8	5	8
2300	27	1	1	1	4	1	1	2	4	1	3	3	2	2	2	1	6	7	6	6	7	7	6	7	5	6	1	5	5	6	6	7	7	6	6	6	7	3	7	7	6	99999	99999	99999	99999	99999	0	1	1
2302	29	1	1	1	2	1	1	1	1	1	1	3	2	2	1	1	3	3	4	6	2	7	3	7	3	5	7	5	5	3	4	5	7	6	6	3	5	6	6	3	7	99999	99999	7	99999	99999	10	10	8
2304	35	1	2	1	5	2	1	1	4	1	1	1	2	1	1	2	3	6	5	6	6	6	2	5	4	5	1	3	5	3	3	3	4	5	5	6	6	5	3	5	7	3	99999	99999	99999	99999	7	7	7
2305	28	1	2	1	4	1	1	1	4	1	2	4	2	3	1	2	6	6	5	6	7	7	4	7	5	7	5	6	7	5	5	6	7	6	6	6	7	5	7	7	7	99999	99999	3	99999	99999	7	8	8
2310	30	2	2	1	5	2	1	2	5	1	2	3	2	2	1	2	6	6	7	7	7	6	4	6	4	6	2	5	5	6	5	6	5	2	4	5	7	3	4	5	7	99999	99999	5	99999	99999	7	8	4
2311	35	1	1	1	4	3	1	2	1	1	2	1	1	99999	2	1	5	6	5	6	5	5	3	4	3	3	3	3	6	2	3	5	4	4	4	7	4	3	4	1	6	365	99999	99999	99999	99999	10	10	10
2312	28	1	2	1	2	1	2	1	1	1	1	1	1	99999	2	1	5	5	3	6	2	7	2	5	3	4	2	4	7	4	5	4	4	6	5	5	3	4	5	3	4	99999	99999	8	99999	99999	10	9	9
2313	26	2	1	1	5	2	1	2	5	1	2	3	2	2	2	1	4	5	7	6	7	7	4	6	5	7	2	5	7	7	7	6	7	6	6	5	6	7	6	5	7	99999	99999	7	99999	99999	9	10	10
2314	29	1	2	1	5	1	1	2	5	1	2	3	2	3	2	2	3	4	6	6	7	5	3	5	5	6	2	4	7	5	4	5	6	6	5	5	4	4	4	2	7	99999	99999	10	99999	99999	9	9	10
2316	45	1	1	2	5	3	2	2	4	1	2	1	2	3	2	1	4	6	7	5	7	7	6	7	5	4	4	4	7	5	5	6	6	6	6	6	7	6	6	5	5	99999	12	99999	99999	99999	8	8	6
2317	30	1	1	1	4	2	1	1	4	2	2	1	2	1	1	1	5	5	6	7	6	7	3	6	5	6	3	3	4	5	6	5	5	6	4	6	6	3	4	3	2	99999	99999	5	99999	99999	8	9	9
2318	31	2	2	1	5	1	1	2	7	1	2	3	2	2	1	1	5	6	5	7	7	6	4	6	5	6	1	4	7	6	6	6	6	7	5	6	7	4	6	5	7	99999	99999	99999	99999	99999	0	0	0
2319	48	2	1	2	5	3	1	2	4	1	1	1	2	1	1	2	4	5	7	6	7	7	4	6	6	6	4	3	6	4	5	5	6	7	5	4	6	4	5	5	7	99999	99999	2	99999	99999	7	8	9
2322	26	2	1	1	5	3	1	2	4	1	2	1	2	4	2	1	5	5	6	6	5	7	2	6	6	7	2	2	6	7	6	6	6	6	4	5	6	3	5	5	3	99999	2	99999	99999	99999	7	8	6
2324	39	1	1	2	5	3	1	1	4	1	2	1	2	2	2	2	3	3	2	3	2	4	3	2	4	4	1	3	5	2	2	5	5	5	5	5	7	5	5	5	2	99999	99999	8	99999	99999	6	8	4
2325	26	1	1	1	3	1	1	2	4	1	2	2	2	2	1	1	5	7	6	6	6	7	4	6	6	5	2	3	5	6	6	5	5	7	5	7	6	2	4	5	6	99999	6	99999	99999	99999	8	8	8
2326	53	1	1	2	4	3	1	2	4	1	2	1	1	99999	1	2	7	7	7	7	7	6	6	6	6	7	1	2	6	6	7	6	5	7	6	5	7	5	6	6	7	99999	99999	1	99999	99999	1	2	0
2327	42	1	2	1	5	3	1	2	4	1	2	1	2	3	2	2	7	7	7	7	7	6	6	7	7	7	1	5	7	7	7	7	7	7	7	7	7	6	7	6	7	99999	99999	6	99999	99999	6	6	3
2328	39	1	1	2	4	2	1	2	4	1	3	3	2	2	1	1	7	5	5	6	2	5	2	5	4	7	3	4	4	6	7	7	7	7	7	7	7	6	5	3	6	90	99999	99999	99999	99999	7	2	1
2329	34	1	1	1	5	3	1	2	7	1	2	1	1	99999	2	1	6	7	7	7	7	7	1	5	7	6	4	5	3	1	6	7	7	6	7	7	7	5	7	7	7	99999	99999	50	99999	99999	6	6	10
2330	33	2	1	1	5	1	1	2	3	1	2	3	2	2	1	1	6	7	5	6	3	7	1	5	3	5	6	4	3	4	4	3	3	7	5	4	3	4	4	2	7	99999	99999	2	99999	99999	9	10	9
2334	24	1	1	1	5	1	1	1	7	1	2	3	2	4	1	2	4	6	6	7	6	7	3	7	6	6	2	6	5	6	5	6	6	4	6	6	7	4	6	6	3	99999	99999	99999	99999	99999	0	2	2
2335	28	2	2	1	5	1	1	1	3	1	2	4	2	2	1	1	4	3	4	6	6	2	6	1	4	4	1	3	3	5	5	5	1	5	5	5	1	3	3	4	2	99999	99999	6	99999	99999	7	5	5
2339	46	1	1	2	3	2	1	1	7	2	1	1	2	2	1	1	7	6	6	7	7	7	4	7	7	7	1	4	7	7	7	1	6	7	5	6	7	3	1	7	7	99999	99999	4	99999	99999	6	8	10
2340	31	1	2	1	5	1	1	2	5	1	2	3	2	2	2	1	5	5	6	5	7	5	5	7	5	4	4	4	4	4	4	6	4	4	5	5	4	6	5	3	4	99999	99999	10	99999	99999	7	7	5
2342	33	1	1	1	4	1	1	1	4	1	2	3	2	1	1	1	1	4	3	7	2	7	4	5	3	2	3	3	3	1	1	4	3	6	5	4	6	4	3	2	3	99999	99999	7	99999	99999	9	10	9
2343	25	2	2	1	5	1	1	1	3	1	2	3	1	99999	2	1	6	4	4	6	2	7	2	6	6	6	2	2	4	6	5	7	5	5	7	6	6	4	4	4	7	99999	99999	34	99999	99999	1	6	3
2344	35	1	1	2	5	2	1	2	2	1	3	3	2	2	1	1	5	7	7	5	7	7	6	7	7	7	6	6	7	5	5	7	7	7	7	6	5	5	6	5	7	99999	99999	20	99999	99999	6	7	4
2347	27	1	1	1	4	2	1	2	4	1	2	1	2	2	2	1	4	4	4	4	5	5	3	3	5	5	2	2	5	3	4	5	4	4	4	5	4	3	4	2	2	99999	5	99999	99999	99999	10	9	6
2349	51	1	1	1	3	2	1	1	8	2	2	1	1	99999	1	2	6	6	5	7	7	7	5	7	6	7	1	4	7	7	7	6	6	5	7	6	6	6	6	6	6	6	99999	99999	99999	99999	7	7	8
2350	25	1	1	1	5	1	1	1	1	1	1	3	2	2	1	2	6	3	3	7	1	7	2	5	3	7	1	3	2	5	6	6	4	6	5	5	7	3	4	4	2	99999	99999	3	99999	99999	7	8	5
2351	31	1	1	1	5	2	1	2	2	1	2	3	2	2	2	1	3	6	4	6	7	5	4	5	4	5	3	6	6	4	3	4	4	7	7	5	7	5	7	6	6	99999	1	99999	99999	99999	7	10	4
2356	28	1	1	1	5	1	1	2	4	1	2	1	2	1	2	1	6	6	5	5	7	7	6	6	5	5	3	4	3	4	6	6	5	6	5	5	6	5	6	4	5	99999	4	99999	99999	99999	7	9	4
2357	26	1	2	1	5	1	1	1	4	2	1	4	2	3	1	2	6	6	6	7	7	7	3	6	6	7	1	5	7	7	7	5	6	7	7	7	6	7	6	5	7	99999	99999	2	99999	99999	8	6	3
2358	28	1	1	1	5	2	1	2	2	1	3	3	2	2	1	1	6	5	5	7	4	7	5	5	6	6	3	6	6	5	6	7	6	6	6	5	7	6	5	5	3	4	99999	99999	99999	99999	3	6	2
2359	30	1	1	1	5	2	1	2	1	1	3	3	2	3	2	1	5	5	7	6	3	5	1	6	3	6	2	3	4	5	3	5	4	6	5	5	5	5	4	4	4	99999	99999	5	99999	99999	7	9	5
2360	44	2	1	2	1	3	1	2	7	1	2	1	1	99999	2	1	5	5	7	7	6	6	5	5	3	6	1	7	6	4	5	6	4	4	4	4	5	7	6	4	6	99999	99999	16	99999	99999	5	7	7
2363	29	2	1	1	5	2	1	2	1	1	3	3	2	2	2	1	6	7	4	7	5	7	4	5	5	7	3	7	5	7	7	4	5	7	5	7	6	2	5	5	4	99999	99999	5	99999	99999	9	7	5
2366	27	2	1	1	4	1	1	2	4	1	2	3	2	2	2	1	4	7	4	7	7	6	3	7	5	7	1	4	4	7	5	7	7	7	7	7	4	7	5	6	7	99999	99999	48	99999	99999	3	4	0
2367	28	1	1	1	5	1	1	2	1	1	3	3	2	2	2	1	6	4	3	7	7	7	2	6	1	7	1	3	6	6	6	6	3	7	7	7	6	3	5	2	1	99999	99999	4	99999	99999	7	7	10
2369	32	2	2	1	5	2	1	2	1	1	2	3	1	99999	2	1	7	5	4	7	7	7	3	5	5	7	2	3	7	5	5	6	7	7	5	2	7	4	4	5	6	99999	3	99999	99999	99999	6	3	8
2370	30	1	2	1	5	1	1	2	1	1	3	3	2	2	1	1	3	2	2	7	2	2	1	1	3	3	5	4	5	2	2	2	1	6	6	5	1	4	2	1	5	99999	99999	24	99999	99999	10	10	8
2373	29	1	2	1	5	2	1	2	1	1	3	3	2	2	2	1	4	6	6	6	6	5	2	2	5	2	4	2	3	2	1	4	4	4	3	5	4	2	4	3	2	99999	99999	4	99999	99999	9	9	6
2374	22	2	2	1	4	1	1	1	4	1	2	3	2	2	2	1	6	6	5	7	7	6	2	6	2	4	6	5	2	2	5	6	2	7	4	1	2	4	4	5	1	99999	2	99999	99999	99999	4	7	3
2375	30	2	2	1	5	2	1	2	1	1	2	3	2	2	2	1	5	4	7	6	6	6	1	4	4	7	2	2	6	5	4	5	5	2	4	6	6	4	5	5	2	99999	8	99999	99999	99999	8	7	9
2376	28	1	1	1	5	2	1	1	1	1	3	1	2	3	1	1	5	5	5	5	7	6	2	6	3	6	5	2	6	6	3	6	6	6	6	7	6	3	6	5	6	99999	99999	8	99999	99999	8	8	9
2378	38	1	2	1	5	1	1	1	3	1	2	3	2	2	1	1	6	6	6	7	4	7	4	5	6	6	3	2	4	1	5	7	5	5	5	6	6	4	5	4	5	99999	3	99999	99999	99999	7	7	4
2379	25	1	1	1	5	1	1	1	4	1	2	3	2	2	1	1	2	4	6	6	5	5	1	5	1	3	6	5	3	2	4	5	2	6	4	5	3	4	4	1	3	99999	99999	8	99999	99999	8	10	8
2380	26	2	2	1	2	1	1	1	3	1	1	3	2	2	1	1	6	5	6	7	7	4	7	5	5	5	3	5	6	4	6	7	4	7	6	5	3	6	4	4	6	99999	99999	2	99999	99999	3	8	4
2381	24	1	1	1	5	1	1	1	1	1	2	3	2	2	2	1	7	6	7	6	6	7	2	7	5	7	2	4	4	6	6	6	6	7	7	7	7	5	5	4	6	99999	99999	3	99999	99999	8	7	5
2384	30	1	1	1	5	2	1	2	1	1	3	3	2	2	1	1	4	3	6	7	5	7	1	3	1	2	2	1	1	3	3	3	3	5	4	6	4	3	4	2	4	99999	99999	18	99999	99999	10	9	8
2385	29	1	2	1	5	1	1	2	4	1	2	3	2	2	2	1	7	5	7	7	4	6	2	4	3	7	1	5	5	6	6	3	6	3	4	6	4	6	5	2	6	99999	99999	12	99999	99999	9	9	6
2388	42	1	1	1	4	2	1	2	4	1	2	1	2	3	2	1	2	6	4	4	3	4	1	2	7	4	1	1	3	1	2	4	4	6	6	4	3	3	4	2	3	99999	99999	99999	99999	99999	9	10	10
2389	31	2	2	1	5	1	2	2	1	1	3	3	2	3	1	2	6	6	7	6	7	6	6	5	4	6	3	3	5	4	5	6	6	7	5	6	4	5	6	4	6	99999	99999	10	99999	99999	9	9	9
2390	33	1	2	1	3	2	1	2	8	1	2	1	2	2	2	2	5	5	7	7	7	7	5	7	7	7	1	5	6	4	5	7	7	7	7	7	7	5	7	7	7	99999	99999	4	99999	99999	9	10	10
2391	31	1	1	1	5	1	1	2	1	1	3	4	2	3	1	2	7	6	6	7	3	5	1	5	5	7	1	3	7	5	7	7	5	7	6	6	4	2	6	2	7	100	99999	99999	99999	99999	6	10	10
2392	26	1	1	1	5	1	1	2	1	1	3	3	2	2	2	1	5	6	6	7	7	6	2	7	4	6	1	7	5	6	5	7	6	5	5	6	6	6	6	5	5	99999	99999	2	99999	99999	8	8	8
2393	30	1	1	1	5	1	1	1	3	1	2	3	2	4	1	1	6	6	6	6	6	6	4	6	6	6	1	2	5	6	6	4	4	6	4	6	6	4	6	4	6	2	99999	99999	99999	99999	6	5	5
2394	30	1	1	1	4	1	1	1	4	1	2	3	2	2	1	1	2	4	4	6	2	6	1	3	3	2	1	2	6	3	4	4	2	6	3	6	5	3	3	1	3	7	99999	99999	99999	99999	7	10	10
2395	27	2	1	1	5	2	1	2	1	1	3	3	2	1	2	1	7	7	6	7	7	7	1	7	7	7	1	4	7	7	7	7	7	7	7	5	7	2	5	7	7	99999	99999	99999	99999	99999	6	4	2
2399	31	1	2	1	5	1	2	2	1	1	3	3	2	2	1	2	5	5	4	7	3	1	1	1	2	3	4	4	3	4	1	1	2	5	4	3	2	1	3	1	6	7	99999	99999	99999	99999	9	9	8
2400	32	1	1	1	5	2	2	2	5	1	2	3	2	2	1	2	6	6	4	6	4	7	3	5	5	7	2	3	3	5	5	4	4	6	5	5	5	4	4	5	3	99999	99999	2	99999	99999	6	4	2
2401	54	1	1	2	5	2	1	2	2	1	3	3	2	2	2	1	6	7	5	7	1	7	4	6	5	7	1	7	7	5	7	7	7	7	7	7	7	4	7	7	4	99999	99999	24	99999	99999	10	7	3
2403	37	2	1	2	5	1	1	1	7	1	2	3	2	4	1	2	6	6	4	6	7	5	6	5	4	6	3	6	7	6	6	6	4	6	6	1	7	6	5	6	5	99999	99999	99999	99999	99999	1	1	1
2404	33	2	1	1	5	3	1	2	7	1	2	1	2	4	2	1	5	6	5	6	6	7	3	6	3	7	2	2	4	6	5	5	4	1	4	5	6	4	3	5	5	99999	99999	99999	99999	99999	1	7	5
2405	22	1	2	1	3	1	1	1	4	1	3	3	2	2	2	1	6	7	7	5	7	7	5	7	7	7	1	4	4	6	5	7	7	4	4	7	7	4	7	5	7	99999	99999	2	99999	99999	8	6	6
2406	38	2	1	2	3	3	1	1	7	2	2	1	2	2	2	2	6	6	6	7	4	5	4	6	6	7	3	5	7	7	6	4	5	5	6	7	6	5	7	6	5	40	99999	99999	99999	99999	9	9	10
2409	24	2	1	1	5	1	1	1	1	1	3	3	2	4	2	1	4	3	3	6	6	7	5	3	7	6	2	4	4	4	3	5	3	6	5	4	5	6	5	3	7	99999	99999	12	99999	99999	7	10	7
2410	25	2	1	1	5	1	1	1	1	1	3	3	2	2	1	1	5	6	7	5	5	7	6	7	7	6	2	4	6	6	6	6	7	7	7	5	6	3	6	5	7	99999	99999	3	99999	99999	4	7	8
2413	28	1	1	1	5	1	1	2	5	1	3	3	1	99999	2	1	6	7	4	7	7	7	2	7	4	7	1	5	5	1	4	6	6	7	7	6	7	4	6	3	3	99999	99999	4	99999	99999	7	10	6
2414	35	1	1	2	5	3	1	2	4	1	3	1	1	99999	2	1	7	6	6	7	4	5	3	5	7	7	1	2	5	6	6	7	6	6	6	6	6	3	6	5	4	99999	3	99999	99999	99999	6	7	8
2415	39	1	1	2	5	1	1	1	4	1	2	3	2	1	1	2	5	7	6	6	2	4	1	4	5	7	5	5	7	3	6	6	4	7	5	6	7	3	6	6	7	99999	99999	4	99999	99999	8	10	5
2418	33	2	2	1	5	1	1	1	3	1	2	4	2	4	1	2	6	6	6	6	7	5	5	6	6	6	2	4	6	5	6	5	3	5	6	6	7	2	4	5	6	99999	99999	12	99999	99999	8	10	5
2419	24	1	2	1	5	1	1	1	1	1	3	3	2	2	2	1	6	6	6	6	5	6	5	6	5	6	6	5	4	6	5	7	5	6	5	4	7	5	6	6	3	99999	99999	99999	99999	99999	3	10	2
2420	33	1	1	1	2	2	2	2	4	1	2	3	2	2	1	1	6	5	5	7	7	7	5	7	1	7	1	7	1	1	7	7	5	5	7	1	7	7	7	7	7	99999	99999	4	99999	99999	3	3	0
2421	30	1	1	1	5	2	1	2	1	1	3	3	2	2	1	2	5	5	7	6	6	7	1	4	4	7	3	4	4	5	5	3	3	5	4	7	4	4	5	5	4	99999	8	99999	99999	99999	9	9	9
2422	31	1	1	1	5	2	1	1	4	1	2	1	2	2	2	1	6	5	5	5	4	7	2	7	5	6	1	4	4	5	5	4	2	6	4	5	7	4	4	4	4	99999	99999	2	99999	99999	6	6	8
2425	25	1	2	1	2	1	2	1	1	1	1	3	2	2	2	2	5	4	4	5	4	5	3	5	5	5	3	6	4	3	5	5	3	7	5	4	7	1	5	4	1	5	99999	99999	99999	99999	6	9	7
2426	26	2	2	1	5	1	2	1	4	1	2	3	2	4	1	2	6	7	6	5	7	4	1	2	6	4	5	1	6	5	5	2	3	7	7	7	4	2	2	3	1	99999	99999	5	99999	99999	8	10	8
2428	34	1	2	1	2	2	1	2	4	1	3	3	2	2	1	1	6	6	7	7	7	7	6	7	6	7	2	7	7	5	6	7	6	6	6	6	7	6	6	5	7	99999	99999	1	99999	99999	7	7	5
2429	27	2	2	1	5	1	1	1	3	1	2	3	1	99999	1	1	6	6	7	6	7	7	4	5	5	6	2	5	7	5	6	5	6	6	5	5	5	4	5	4	7	99999	99999	2	99999	99999	6	6	8
2432	40	1	1	2	2	3	1	2	4	1	3	1	2	1	2	1	4	4	5	5	3	7	3	4	4	5	4	2	4	4	4	4	4	7	5	6	7	3	5	5	2	99999	99999	6	99999	99999	5	5	3
2433	27	1	2	1	5	1	1	2	9	1	3	3	2	2	2	1	7	6	7	7	7	6	4	6	6	7	1	4	7	6	6	5	6	6	6	6	7	5	6	6	7	99999	99999	2	99999	99999	5	3	0
2434	32	1	1	1	5	2	2	2	1	1	3	3	2	2	1	2	6	6	7	5	5	6	3	5	5	6	1	6	7	5	5	6	7	7	5	7	6	3	6	6	5	99999	99999	2	99999	99999	6	6	8
2437	42	2	2	2	5	3	1	2	7	1	3	1	2	1	1	1	5	7	7	7	2	3	2	2	2	4	1	5	5	4	5	3	3	6	3	5	4	2	5	4	5	99999	99999	24	99999	99999	7	8	8
2438	24	1	2	1	5	1	1	1	1	1	2	3	2	2	1	2	6	6	7	7	7	7	5	7	5	7	3	2	5	5	6	7	7	7	7	6	7	5	6	6	7	99999	99999	2	99999	99999	7	10	7
2440	26	2	2	1	3	2	2	2	4	1	2	3	2	2	1	1	6	5	7	7	2	5	3	1	5	7	1	2	7	7	4	6	1	7	5	7	3	2	5	3	4	99999	5	99999	99999	99999	10	10	7
2441	24	2	1	1	5	1	2	2	1	1	3	3	2	4	2	2	7	7	6	7	7	7	5	7	6	7	1	6	7	6	7	7	7	6	7	7	7	5	6	7	6	99999	99999	99999	05:00:00	99999	3	5	6
2442	25	1	2	1	2	1	2	1	4	1	2	3	2	2	1	2	3	7	7	7	7	7	7	7	7	7	7	1	7	3	3	7	7	7	7	7	4	7	7	7	5	99999	99999	2	99999	99999	2	4	5
2445	46	1	1	2	5	3	1	2	4	1	2	1	2	3	2	1	7	7	7	7	7	7	4	4	4	6	2	4	4	4	5	7	4	6	6	6	6	6	7	6	4	99999	99999	5	99999	99999	6	6	6
2448	26	2	1	1	5	2	2	1	1	1	3	3	2	2	1	1	5	7	7	7	4	5	1	4	4	7	1	3	4	2	5	7	4	4	7	7	4	6	5	1	4	99999	99999	12	99999	99999	10	8	8
2449	29	1	2	1	4	1	1	2	4	1	2	3	2	1	2	1	7	5	6	7	6	7	2	5	2	4	1	4	5	3	5	6	3	7	3	7	7	4	3	3	2	99999	4	99999	99999	99999	7	10	8
2450	31	1	1	2	2	2	1	2	4	1	3	1	2	2	2	1	6	6	5	7	1	6	2	5	2	3	1	6	4	3	4	4	5	7	4	7	6	5	6	3	2	99999	99999	3	99999	99999	10	10	8
2453	41	1	1	2	4	2	1	1	7	1	2	1	1	99999	2	2	5	6	6	7	6	7	3	5	6	5	3	5	7	5	5	6	3	6	6	5	6	3	6	5	4	99999	99999	99999	99999	99999	2	3	2
2455	31	1	1	1	4	1	1	2	4	1	3	3	2	2	1	1	6	6	6	7	5	6	5	7	5	6	2	5	5	6	5	5	5	6	5	5	6	4	6	5	6	99999	99999	4	99999	99999	7	8	6
2457	29	2	1	1	5	1	1	1	1	1	3	3	2	2	2	1	3	3	4	7	1	6	1	6	3	5	2	3	4	3	3	2	3	7	5	4	4	3	4	2	2	99999	99999	3	99999	99999	8	10	9
2461	28	2	2	1	5	1	2	2	5	1	2	3	1	99999	1	2	5	4	6	5	7	6	2	6	5	5	3	5	2	2	2	5	3	5	5	5	6	5	5	2	7	99999	5	99999	99999	99999	7	8	2
2462	30	2	1	1	5	2	2	1	7	1	3	3	2	4	2	1	3	5	5	5	5	6	3	2	3	5	6	3	6	4	5	6	4	5	5	5	6	4	6	6	6	99999	2	99999	99999	99999	3	4	4
2464	31	1	1	2	5	1	2	2	1	1	2	3	2	2	2	1	5	5	7	7	7	6	7	7	7	7	2	7	7	5	6	6	7	7	7	6	7	7	7	5	7	99999	99999	5	99999	99999	7	8	0
2465	23	2	2	1	5	1	1	2	1	1	3	3	2	2	1	1	4	6	4	7	5	7	3	6	3	7	1	6	2	5	3	4	5	7	5	5	6	3	4	3	3	5	99999	99999	99999	99999	8	6	3
2466	43	1	1	2	2	3	1	1	9	1	2	1	2	1	2	1	4	4	4	5	5	5	4	4	4	4	2	4	3	2	2	3	3	4	4	4	5	4	6	3	4	99999	99999	4	99999	99999	7	9	9
2468	28	1	1	1	4	3	1	1	7	1	1	2	1	99999	2	1	6	7	6	7	7	7	3	7	3	6	1	7	7	6	6	7	7	6	7	3	7	7	7	7	7	99999	99999	99999	01:30:00	99999	2	4	1
2469	43	1	1	1	5	3	1	1	6	1	2	1	2	1	1	2	7	7	7	7	5	7	1	4	3	7	1	3	5	5	6	5	7	7	5	5	7	5	5	4	5	99999	99999	4	99999	99999	8	8	6
2470	30	1	1	1	5	2	2	2	1	1	3	3	2	1	1	2	5	7	6	7	5	5	1	3	4	5	1	2	7	3	3	6	7	6	6	7	4	3	6	4	3	99999	99999	4	99999	99999	7	10	9
2471	37	2	2	1	5	3	1	2	6	1	2	4	2	2	1	2	6	6	6	6	6	6	6	6	5	5	2	5	4	5	5	5	6	5	5	3	6	5	5	5	5	10	99999	99999	99999	99999	6	3	1
2475	28	1	1	1	5	1	1	1	6	1	2	3	2	2	1	1	5	7	7	7	7	7	4	6	6	7	1	7	6	6	5	7	5	7	5	7	7	7	7	5	5	99999	99999	8	99999	99999	7	8	5
2476	24	1	2	1	4	1	2	1	8	1	2	3	2	1	1	1	3	6	4	5	3	3	1	2	2	3	1	2	3	1	2	2	3	7	3	7	3	3	5	1	3	99999	99999	4	99999	99999	8	10	10
2477	25	2	2	1	4	1	1	1	2	1	2	3	2	1	1	1	3	5	6	7	5	4	1	1	4	2	6	3	2	2	2	3	1	5	6	6	1	3	6	1	4	99999	99999	4	99999	99999	8	10	5
2479	32	1	1	1	5	1	1	2	6	1	2	3	2	2	1	1	6	7	7	7	7	7	5	5	5	7	1	4	6	7	5	7	7	7	7	6	7	6	6	2	5	99999	6	99999	99999	99999	10	8	2
2480	38	1	1	1	5	2	1	2	6	1	2	3	2	1	2	1	4	7	7	7	7	7	5	7	6	7	2	6	6	6	6	6	7	5	5	4	7	7	6	5	5	99999	99999	99999	02:00:00	99999	4	8	8
2481	23	1	2	1	5	1	1	1	6	1	2	4	2	1	1	2	7	6	6	7	7	7	1	6	4	6	1	4	5	5	2	2	2	2	2	7	4	3	4	5	5	99999	99999	4	99999	99999	6	7	6
2483	33	1	2	1	2	2	1	1	4	1	1	1	2	2	1	2	5	6	7	7	7	7	5	7	7	6	1	5	6	6	6	7	4	5	6	6	7	7	6	6	7	99999	99999	6	99999	99999	4	7	7
2484	29	1	1	1	5	1	1	1	8	1	2	3	2	2	2	1	7	7	7	7	7	7	5	7	5	7	1	4	6	5	6	7	7	7	6	7	7	4	6	6	7	99999	99999	99999	99999	99999	4	5	5
2485	32	1	1	1	5	1	2	2	4	1	2	3	2	4	1	1	5	5	6	6	3	4	2	2	2	5	2	4	4	3	2	2	2	6	6	5	3	6	2	1	2	99999	99999	18	99999	99999	8	9	6
2487	35	1	2	1	5	1	1	1	1	1	2	4	2	2	1	2	6	6	6	7	6	5	3	6	5	6	2	6	7	5	4	4	6	6	5	5	3	5	6	4	5	99999	99999	14	99999	99999	9	10	6
2488	26	2	2	1	4	1	1	1	2	1	2	3	2	2	1	2	6	7	6	7	5	6	1	5	1	5	2	6	5	5	5	7	5	6	4	7	7	4	4	3	6	99999	99999	10	99999	99999	8	9	9
2491	34	1	2	1	4	1	1	1	4	1	2	3	2	2	1	2	3	7	4	7	7	7	1	6	2	3	2	6	6	2	3	7	6	7	7	6	6	4	6	2	6	99999	99999	3	99999	99999	8	9	9
2492	29	1	2	1	5	1	1	1	4	1	2	3	1	99999	2	1	6	6	7	7	7	7	4	7	5	6	2	2	7	4	6	6	7	6	6	7	6	5	6	5	5	99999	3	99999	99999	99999	7	7	3
2493	32	1	1	1	5	1	1	2	6	1	2	3	2	2	1	2	5	5	3	7	5	4	3	5	5	6	3	5	4	5	5	5	4	5	6	5	4	4	4	3	6	99999	99999	5	99999	99999	8	6	6
2494	26	1	1	1	5	1	2	2	1	1	3	3	2	2	2	2	7	6	5	7	4	6	1	3	4	7	1	3	5	4	4	3	3	6	3	7	4	2	3	4	6	99999	99999	3	99999	99999	8	7	10
2496	44	2	2	1	2	1	1	2	4	1	3	3	1	99999	1	1	5	7	6	6	7	6	5	6	5	6	2	6	5	4	5	5	5	6	5	5	6	4	6	5	6	99999	99999	99999	99999	99999	0	5	5
2498	42	1	1	2	5	3	1	1	7	1	2	1	2	1	2	1	7	5	7	6	7	7	2	6	4	5	2	5	6	5	6	6	5	6	6	5	7	5	6	4	4	99999	99999	6	99999	99999	6	2	2
2501	30	1	2	1	5	1	1	1	1	1	2	4	2	3	1	2	7	7	6	5	7	7	4	7	5	7	2	4	7	7	5	6	7	7	7	6	7	3	6	4	6	99999	99999	12	99999	99999	9	8	8
2503	54	1	2	1	5	3	1	2	9	1	2	1	2	1	2	1	7	7	7	7	5	7	1	7	7	7	1	7	5	6	7	6	7	7	7	7	6	6	6	5	7	99999	99999	5	99999	99999	10	10	10
2505	28	2	1	1	5	2	1	2	6	1	2	3	2	1	1	1	6	7	6	7	3	7	4	6	6	7	1	6	5	6	6	6	6	7	5	7	7	7	6	6	7	99999	99999	5	99999	99999	7	9	7
2507	35	2	1	1	2	3	1	2	4	1	3	1	2	2	2	1	6	4	7	7	5	6	2	2	3	5	4	3	2	6	5	3	2	5	5	6	5	2	3	1	4	99999	99999	6	99999	99999	6	8	7
2511	27	1	2	1	3	1	1	2	4	1	3	3	2	4	2	2	4	6	5	6	4	6	3	3	1	5	2	2	3	1	3	4	3	6	5	7	7	3	5	2	7	99999	99999	5	99999	99999	7	9	2
2512	24	2	2	1	4	1	1	1	3	2	2	3	1	99999	2	1	6	5	5	6	7	7	5	7	6	5	1	4	4	3	4	5	5	5	5	5	7	4	5	5	6	99999	3	99999	99999	99999	5	7	5
2514	32	1	2	1	3	1	1	1	9	1	2	3	2	1	1	2	3	1	1	7	3	7	1	1	1	7	7	7	2	1	3	3	2	5	1	7	4	3	3	5	1	99999	99999	3	99999	99999	8	10	8
2515	26	1	1	1	5	1	1	1	6	1	2	3	1	99999	2	1	7	7	5	7	2	7	1	5	7	7	1	3	3	2	4	7	3	7	7	7	7	5	7	5	7	99999	99999	4	99999	99999	4	8	0
2516	32	2	1	1	5	3	1	2	8	1	2	1	2	1	2	1	7	7	7	7	7	3	1	1	2	6	1	2	5	6	4	6	4	7	7	6	4	2	6	5	6	99999	99999	3	99999	99999	9	9	9
2518	38	1	2	2	3	2	1	1	7	2	2	3	1	99999	1	1	7	7	6	7	7	7	7	7	7	7	1	6	7	6	7	6	7	6	7	5	7	3	6	6	5	99999	99999	99999	10:00:00	99999	3	5	8
2519	32	1	1	1	5	1	1	1	1	1	3	2	2	2	1	1	1	3	5	6	6	2	1	6	3	3	1	2	6	1	2	3	6	5	6	5	4	2	3	1	3	99999	99999	99999	99999	99999	9	9	7
2521	29	1	1	1	5	1	1	1	7	1	2	3	2	2	1	2	2	7	4	6	3	5	1	4	2	5	2	3	3	1	3	5	1	3	3	6	2	4	4	1	5	99999	99999	8	99999	99999	2	10	10
2522	30	1	1	1	5	1	2	2	4	1	2	3	2	4	1	1	5	3	5	6	5	6	3	6	2	5	2	6	5	5	5	5	5	5	5	6	5	3	4	2	3	99999	3	99999	99999	99999	9	8	7
2529	37	2	1	1	5	3	1	1	4	1	2	1	2	2	2	2	6	6	7	7	7	7	7	7	5	7	2	5	6	7	6	7	7	6	7	7	7	6	6	6	5	99999	2	99999	99999	99999	3	7	9
2531	26	2	2	1	5	1	1	1	1	1	3	3	1	99999	1	1	6	6	6	6	7	7	4	7	2	6	1	4	3	3	6	6	7	7	7	5	7	5	6	5	7	99999	99999	12	99999	99999	5	3	6
2533	28	2	1	1	5	2	1	2	2	1	3	3	2	2	2	1	2	3	6	4	5	4	6	4	3	2	3	5	2	2	3	7	3	4	6	4	3	6	4	1	2	99999	99999	2	99999	99999	8	8	2
2535	34	1	1	1	5	1	1	2	6	1	2	1	2	2	2	2	6	7	7	7	4	7	5	5	6	7	1	5	7	6	7	6	7	7	6	7	7	7	7	6	6	99999	99999	4	99999	99999	7	7	9
2539	36	1	1	1	4	2	1	2	8	2	3	4	2	2	1	2	7	5	7	5	7	7	5	7	5	7	5	6	4	7	5	5	5	7	5	7	4	4	5	7	7	99999	2	99999	99999	99999	7	8	3
2540	26	2	2	1	2	1	1	2	2	1	2	3	2	2	1	1	5	7	5	7	7	6	1	5	4	5	1	5	5	4	6	6	3	7	5	7	7	5	6	6	6	99999	99999	99999	99999	99999	3	8	4
2541	39	2	2	2	5	1	2	1	4	1	2	4	1	99999	1	2	5	4	3	5	3	3	3	3	3	4	2	3	3	4	3	3	3	4	3	3	2	3	3	4	4	99999	99999	4	99999	99999	6	7	8
2547	29	2	1	1	5	1	1	1	2	1	3	3	1	99999	1	1	2	2	4	6	5	4	1	5	2	3	1	2	4	2	3	6	3	5	6	2	1	2	2	3	7	99999	99999	20	99999	99999	7	10	4
2549	42	2	1	2	3	3	1	2	2	1	3	1	1	99999	1	2	5	2	4	5	4	7	3	5	5	3	1	3	4	3	5	3	3	7	6	5	5	3	4	4	3	99999	4	99999	99999	99999	6	4	3
2550	25	1	1	1	5	1	1	1	5	1	3	3	2	2	1	1	5	5	7	6	7	7	3	7	6	6	1	2	4	3	3	4	3	5	5	5	5	3	3	3	4	5	99999	99999	99999	99999	7	7	6
2551	29	1	1	1	5	2	1	2	1	1	3	3	2	3	1	1	2	2	2	7	2	6	2	2	2	5	1	3	1	3	5	3	2	4	5	5	3	2	3	2	2	99999	99999	8	99999	99999	9	10	8
2552	24	2	2	1	5	1	1	1	2	1	3	3	2	4	2	1	4	4	6	6	7	6	3	4	2	4	2	2	7	3	5	6	6	4	5	6	5	3	4	4	7	99999	99999	2	99999	99999	8	9	10
2557	25	2	1	1	5	2	1	2	2	1	3	3	2	5	2	1	7	6	7	6	7	7	2	4	3	7	2	1	4	7	5	3	3	4	5	7	7	6	7	7	4	99999	99999	1	99999	99999	4	8	10
2558	42	1	1	2	4	2	1	1	8	1	1	2	2	2	1	2	5	6	5	5	5	7	6	5	6	3	3	5	4	2	5	5	6	6	6	5	7	5	5	4	2	99999	99999	4	99999	99999	5	6	2
2567	29	2	2	1	2	1	1	1	3	1	3	3	2	2	1	1	2	5	2	7	7	6	2	3	2	2	1	2	3	1	4	3	2	5	7	4	6	7	6	3	4	99999	99999	99999	99999	99999	8	9	8
2569	26	2	1	2	5	2	1	2	2	1	3	3	1	99999	2	1	7	6	6	7	6	6	2	5	5	7	2	6	6	7	5	4	6	6	4	6	6	6	6	5	7	99999	3	99999	99999	99999	8	9	5
2571	45	1	1	2	3	3	1	1	7	1	1	1	2	2	1	1	7	7	7	7	7	7	7	7	1	7	1	7	7	3	7	7	7	7	7	7	1	1	7	7	1	99999	99999	99999	99999	99999	10	10	10
2573	29	1	1	1	5	3	1	1	4	1	3	2	2	2	2	1	7	6	3	7	6	7	2	6	3	6	2	5	4	5	6	6	5	7	6	5	7	3	5	5	3	99999	99999	2	99999	99999	3	8	5
2574	32	2	2	1	4	2	1	2	2	1	3	3	2	2	2	1	6	6	7	7	7	5	2	5	3	6	3	6	6	5	6	5	6	6	6	5	6	2	6	6	4	99999	99999	99999	99999	0	0	4	3
2576	23	2	2	1	5	1	1	1	2	1	3	3	2	4	2	1	5	5	3	6	7	2	1	1	2	4	4	7	2	3	4	3	1	2	2	4	1	6	3	2	1	99999	5	99999	99999	99999	3	8	4
2577	38	1	1	1	2	3	1	2	4	1	3	1	2	4	2	2	6	7	7	7	7	7	5	7	7	7	5	6	7	7	7	7	7	6	7	6	7	6	6	6	7	99999	99999	51	99999	99999	4	3	8
2580	37	1	1	2	5	3	1	2	6	1	2	1	2	4	2	1	7	6	7	7	5	7	4	6	5	6	2	6	3	6	5	6	5	6	6	6	7	4	4	4	7	99999	99999	5	99999	99999	7	9	7
2582	30	1	2	1	5	1	1	1	2	1	2	2	2	3	1	2	6	7	6	7	7	7	3	6	7	7	3	4	4	6	4	6	5	7	7	7	5	6	5	7	5	99999	99999	1	99999	99999	5	10	6
2583	30	1	2	1	5	1	1	2	2	1	3	3	2	3	1	2	7	6	7	6	7	6	5	6	5	5	1	4	4	5	5	6	5	6	7	6	3	5	5	4	7	99999	99999	12	99999	99999	10	9	0
2584	35	1	1	1	4	1	1	2	4	1	2	4	1	99999	1	2	5	4	4	6	5	6	4	4	4	4	3	4	4	6	5	3	3	3	4	4	3	3	3	6	4	99999	99999	10	99999	99999	10	10	10
2585	41	1	1	2	4	2	1	1	4	1	1	1	2	2	1	2	7	7	7	7	7	7	2	7	7	7	1	7	7	5	5	7	7	7	5	7	7	4	5	6	7	99999	99999	1	99999	99999	7	4	6
2587	26	1	2	1	2	1	1	2	2	1	2	3	2	1	1	1	6	6	6	7	7	7	6	5	5	6	1	4	7	5	5	7	6	6	7	7	7	5	7	7	7	3	99999	99999	99999	99999	7	10	10
2588	59	1	2	2	2	3	1	2	7	1	2	1	2	2	2	2	6	6	4	7	7	6	5	5	7	5	3	3	6	5	5	6	5	6	6	6	7	2	5	5	5	99999	6	99999	99999	99999	7	7	6
2589	27	2	2	1	4	1	1	2	2	1	2	3	2	2	1	2	7	7	7	7	7	7	5	7	6	7	3	5	5	7	7	6	6	6	6	7	7	7	5	6	7	5	99999	99999	99999	99999	7	7	0
2590	35	1	2	1	5	3	1	2	7	1	3	1	1	99999	2	1	5	5	5	7	5	7	2	3	5	5	4	3	5	3	3	5	3	6	4	5	4	5	5	5	3	99999	99999	5	99999	99999	7	9	6
2591	31	1	2	1	5	2	2	2	2	1	3	3	1	99999	2	1	2	7	6	6	6	6	1	2	4	4	4	3	5	2	3	4	2	4	3	5	4	4	4	3	7	99999	6	99999	99999	99999	8	7	7
2592	40	1	1	2	3	3	1	2	7	2	3	1	1	99999	2	2	6	7	6	1	7	7	5	5	5	5	5	5	6	5	5	5	5	5	6	6	6	6	6	5	6	99999	99999	12	99999	99999	8	8	8
2596	25	2	2	1	5	1	2	2	2	1	3	3	2	2	1	1	5	7	6	7	7	6	3	4	2	7	1	5	3	3	5	5	6	5	7	6	5	3	4	3	6	99999	99999	3	99999	99999	6	7	4
2598	24	1	1	1	4	1	2	1	2	1	2	3	2	2	2	1	3	5	6	7	7	7	5	7	7	6	3	6	7	2	5	5	5	7	6	5	7	5	6	4	7	99999	3	99999	99999	99999	6	9	6
2600	36	1	1	1	5	1	1	1	1	1	2	1	2	1	1	1	4	4	5	5	7	7	3	6	6	6	2	3	4	3	6	5	4	5	6	6	6	3	4	3	6	99999	99999	6	99999	99999	8	8	9
2603	35	2	1	1	5	2	1	2	5	1	2	3	2	2	2	1	5	6	5	6	7	5	2	5	1	5	3	7	7	5	5	4	4	7	7	7	5	3	6	2	3	99999	99999	20	99999	99999	9	10	6
2604	34	1	1	1	5	3	1	1	7	1	2	1	2	4	2	1	6	6	5	6	6	6	4	7	5	6	1	1	3	6	6	6	5	7	6	5	6	4	5	5	7	99999	99999	4	99999	99999	8	10	0
2605	34	1	2	1	3	2	1	2	4	1	2	3	2	2	1	1	6	6	4	7	7	6	3	7	2	6	3	6	4	4	4	4	4	7	6	6	5	4	4	3	4	99999	99999	18	99999	99999	7	8	7
2608	35	1	1	2	2	3	1	2	6	1	1	1	1	99999	2	1	6	6	4	7	2	7	1	1	5	7	1	5	4	6	6	3	3	6	3	6	7	5	5	4	3	100	99999	99999	99999	99999	9	8	5
2613	31	1	1	1	5	3	1	2	7	1	2	3	2	2	2	2	5	6	6	5	7	6	3	4	3	4	5	4	3	4	5	6	5	5	7	5	6	6	6	3	6	99999	99999	30	99999	99999	2	8	0
2615	31	1	2	1	2	3	1	2	7	1	2	1	2	2	1	2	7	6	4	7	7	7	4	7	6	7	1	7	7	7	7	7	7	7	6	6	7	3	6	4	4	99999	99999	7	99999	99999	9	8	9
2616	45	1	1	2	5	2	1	2	6	1	2	2	2	2	1	2	7	6	7	7	6	7	2	3	5	6	1	4	6	4	6	2	5	7	7	6	7	7	7	7	7	99999	99999	99999	03:00:00	99999	9	8	8
2617	26	2	1	1	2	1	2	1	2	1	2	3	2	4	2	2	7	5	5	7	7	7	7	7	6	7	6	6	6	6	6	6	6	6	6	6	7	7	6	7	7	99999	99999	99999	99999	1	0	3	3
2618	24	1	1	1	4	1	2	1	9	1	1	3	2	2	2	2	6	6	7	7	6	7	1	3	6	5	1	7	4	3	3	6	5	6	1	7	4	1	4	2	3	99999	99999	4	99999	99999	10	10	10
2620	44	1	1	2	5	3	1	2	6	1	2	2	2	2	2	2	6	6	2	7	5	6	1	5	4	6	1	4	2	5	6	6	4	6	6	6	7	3	6	1	3	99999	99999	4	99999	99999	8	8	8
2623	39	1	2	1	2	2	1	2	4	1	3	1	2	3	1	2	7	7	7	7	7	7	5	5	7	7	3	1	1	4	7	6	6	7	7	7	7	5	6	5	7	99999	99999	5	99999	99999	10	10	7
2624	32	1	1	2	3	1	1	2	5	1	2	3	2	3	1	1	5	4	6	7	7	3	2	2	5	6	5	4	3	6	5	6	3	7	3	5	5	3	3	2	1	99999	99999	2	99999	99999	8	9	7
2625	42	2	1	2	2	3	1	2	8	1	3	1	2	2	2	1	5	6	6	6	7	7	6	6	5	5	5	3	4	4	5	6	4	6	5	2	7	6	5	4	6	99999	99999	99999	99999	99999	2	2	1
2634	30	1	1	1	5	2	1	2	4	1	2	1	2	1	2	1	6	5	5	6	7	7	5	5	4	5	3	5	4	5	4	6	4	4	6	6	5	4	5	1	4	99999	99999	4	99999	99999	9	10	10
2636	31	2	1	2	5	2	1	2	1	1	2	3	2	1	2	1	6	6	7	6	7	7	3	6	5	7	2	6	5	5	6	6	6	7	6	6	7	4	7	7	4	99999	99999	12	99999	99999	7	6	6
2638	37	1	1	2	5	1	1	1	7	1	2	1	2	2	1	2	5	6	3	4	2	6	2	5	6	6	1	2	5	2	3	6	5	5	6	6	5	6	6	5	6	99999	3	99999	99999	99999	6	9	8
2639	36	1	2	1	5	2	1	1	8	1	2	4	2	2	1	2	6	7	7	7	7	7	5	7	7	6	6	4	6	6	5	7	6	7	7	5	7	5	6	7	7	99999	99999	1	99999	99999	5	9	5
2642	28	2	1	1	5	2	2	1	6	1	1	1	2	4	2	2	5	5	3	6	3	6	5	4	5	4	5	4	4	3	5	5	2	6	4	5	6	2	3	5	4	99999	99999	5	99999	99999	5	8	2
2644	29	2	1	1	5	1	1	1	1	1	3	3	2	4	2	1	5	7	6	6	5	5	2	3	2	3	2	5	5	4	4	3	3	5	6	6	2	3	3	1	5	99999	2	99999	99999	99999	1	9	8
2645	23	1	1	1	5	1	1	1	2	1	3	3	1	99999	1	1	6	4	5	6	5	6	2	3	3	6	2	2	4	6	3	4	6	5	2	7	4	2	3	3	5	99999	99999	5	99999	99999	9	8	8
2646	24	1	1	1	5	1	1	1	4	2	2	3	2	3	1	1	5	7	7	7	7	7	6	7	7	7	1	7	7	6	6	7	7	7	7	4	7	6	7	6	6	99999	99999	5	99999	99999	7	7	4
2647	41	1	2	2	4	2	1	2	7	1	2	1	2	4	2	1	7	7	7	7	5	7	3	5	6	7	2	2	5	6	4	6	6	7	5	6	7	3	6	6	6	99999	99999	99999	99999	99999	7	8	7
2649	27	2	1	1	5	2	1	2	2	1	3	3	2	2	2	1	6	6	5	7	6	6	3	5	5	7	2	4	4	5	6	5	5	5	5	6	6	5	6	6	4	99999	99999	3	99999	99999	7	5	1
2650	28	1	1	1	5	2	1	2	7	2	2	3	2	2	2	2	4	4	5	5	5	5	1	7	3	4	2	2	2	1	1	2	2	6	3	7	6	3	2	1	6	99999	99999	3	99999	99999	7	9	9
2651	27	1	2	1	5	1	1	2	2	1	3	3	2	2	1	2	5	7	6	7	7	7	3	7	5	6	1	2	6	4	5	6	6	6	6	2	4	3	6	4	6	99999	99999	2	99999	99999	7	8	8
2652	26	1	2	1	3	1	1	1	7	1	1	2	2	2	1	2	6	5	5	6	7	7	3	6	4	6	1	7	6	5	6	6	4	5	5	3	7	2	5	5	7	99999	2	99999	99999	99999	7	9	6
2653	29	2	1	1	3	1	1	1	4	1	2	3	2	2	1	1	4	6	5	7	4	6	4	6	1	4	4	5	2	1	3	7	5	7	6	5	6	7	5	4	7	99999	99999	7	99999	99999	8	8	10
2655	25	2	2	1	5	1	1	2	2	1	3	3	1	99999	2	1	6	7	5	7	7	5	3	5	4	6	2	4	4	5	6	4	1	2	3	5	6	4	4	4	7	99999	99999	3	99999	99999	4	7	7
2656	57	1	1	2	2	3	1	2	4	1	3	1	1	99999	2	1	6	6	6	6	6	5	4	5	6	6	5	5	6	5	5	4	4	6	5	6	6	5	5	6	4	15	99999	99999	99999	99999	6	6	5
2658	25	1	2	1	5	2	1	1	8	1	2	1	2	3	2	1	5	4	6	5	5	7	3	4	5	7	2	4	6	5	5	5	3	6	7	7	5	3	4	3	3	99999	99999	5	99999	99999	8	9	7
2659	46	1	1	1	5	3	1	1	4	1	1	1	2	4	2	1	4	7	7	7	7	7	5	5	5	4	5	5	7	4	4	7	7	6	6	6	7	6	7	5	7	99999	99999	4	99999	99999	7	7	10
2661	26	2	1	1	4	1	1	2	2	1	3	3	2	4	1	1	6	5	5	5	4	6	4	6	4	5	2	5	4	6	3	7	5	7	5	4	4	4	5	5	3	99999	99999	3	99999	99999	2	8	5
2662	21	1	1	1	2	1	1	1	3	1	1	3	2	2	1	2	4	5	5	7	5	7	2	4	4	6	1	6	6	6	5	5	5	4	7	7	5	4	6	5	7	99999	99999	7	99999	99999	8	7	7
2663	31	1	2	1	5	1	1	1	4	1	2	1	2	2	1	1	5	4	6	4	6	7	1	7	5	5	1	4	4	2	2	7	5	6	6	6	7	2	5	3	2	99999	99999	7	99999	99999	8	8	3
2666	32	1	1	2	2	1	2	1	8	1	2	2	2	1	1	2	5	5	2	6	1	7	3	4	2	7	1	2	1	6	7	7	1	6	7	3	7	3	1	6	1	99999	99999	4	99999	99999	9	10	10
2667	30	2	1	1	3	2	2	2	5	1	2	1	2	1	2	2	7	6	7	7	4	7	5	5	4	7	1	7	6	6	7	6	7	5	5	6	7	7	5	6	7	99999	99999	2	99999	99999	8	7	8
2669	51	1	2	2	5	2	1	2	7	1	2	3	2	2	1	2	7	7	7	7	7	7	3	7	5	6	1	7	7	7	7	5	1	5	5	5	7	5	7	5	7	99999	99999	4	99999	99999	4	4	2
2670	35	1	2	1	5	1	1	2	4	1	2	4	2	1	1	1	7	5	7	6	6	6	3	5	5	7	2	3	5	6	5	6	4	5	5	5	6	4	5	5	3	99999	99999	6	99999	99999	8	5	5
2671	29	1	1	1	5	1	1	2	2	1	3	3	2	2	2	1	7	6	7	7	5	7	5	7	7	7	1	5	6	7	6	7	7	6	7	7	7	5	6	7	6	99999	3	99999	99999	99999	8	6	0
2672	25	1	2	1	5	1	2	1	2	1	3	3	2	2	1	1	2	5	6	6	7	7	2	5	3	3	1	5	3	2	4	6	3	7	4	3	5	4	4	2	6	99999	99999	2	99999	99999	7	10	7
2675	28	2	1	2	4	2	1	2	2	1	2	3	2	2	1	2	7	7	4	7	1	7	4	7	6	5	7	7	4	4	6	7	7	7	7	7	7	1	7	5	6	99999	99999	8	99999	99999	7	9	10
2677	28	2	2	1	5	1	1	2	3	1	3	3	2	2	1	1	7	7	7	7	6	7	3	7	6	7	1	2	6	7	6	7	7	7	6	7	7	7	7	7	5	99999	99999	99999	03:00:00	99999	5	5	5
2679	29	2	2	1	5	2	1	2	3	1	2	3	2	2	2	1	6	6	2	5	6	4	2	3	1	5	2	5	4	5	4	6	2	5	5	7	4	6	4	5	4	99999	99999	24	99999	99999	4	3	0
2680	31	2	1	2	5	3	1	2	3	1	3	1	1	99999	2	2	5	6	7	5	7	7	3	7	4	6	1	7	6	3	5	6	6	6	5	4	7	2	5	4	7	99999	99999	2	99999	99999	4	5	3
2684	23	1	1	1	5	1	1	1	6	2	2	3	2	1	1	2	7	7	5	7	4	7	4	6	7	7	2	3	3	6	6	5	6	7	6	7	7	4	6	6	6	99999	99999	2	99999	99999	4	3	1
2685	29	2	1	1	2	1	2	2	1	1	3	4	2	3	1	2	6	6	6	6	7	7	2	6	5	5	1	4	6	4	6	5	5	6	4	5	6	6	6	4	7	99999	99999	24	99999	99999	8	10	10
2686	27	1	2	1	5	2	1	2	6	1	2	3	2	5	2	1	7	6	7	7	6	7	3	6	7	7	2	2	4	7	6	6	5	5	5	5	7	4	5	7	7	99999	99999	99999	99999	99999	5	7	2
2687	30	1	1	2	5	3	1	2	3	1	3	3	2	3	2	1	5	7	5	6	5	5	6	6	4	4	3	6	5	3	3	6	6	3	6	6	7	7	2	6	5	99999	99999	5	99999	99999	3	6	3
2688	25	2	1	1	3	2	1	2	2	1	2	3	2	4	1	1	5	5	6	5	5	6	7	7	6	4	4	2	5	5	5	7	6	6	6	6	7	6	6	3	6	99999	99999	18	99999	99999	5	9	6
2690	61	1	1	1	5	3	1	1	3	1	3	1	2	2	2	2	5	7	6	7	7	7	5	6	6	6	1	1	7	5	5	5	7	6	6	6	6	6	6	5	7	99999	99999	99999	99999	99999	3	5	3
2691	24	2	2	1	5	1	1	1	4	1	2	3	2	1	2	1	5	5	4	6	5	7	4	6	4	6	6	6	4	6	6	6	6	6	5	5	6	6	6	5	6	99999	99999	6	99999	99999	8	10	10
2692	58	1	1	2	5	3	1	1	7	1	1	1	2	3	2	2	6	5	7	6	6	4	2	7	6	7	2	5	5	6	5	7	7	7	6	7	6	5	5	5	4	99999	99999	99999	99999	99999	1	2	4
2694	27	1	2	1	2	1	1	2	4	1	2	1	2	2	1	2	5	5	3	7	5	7	1	4	1	7	1	2	4	7	6	4	5	5	5	6	6	1	5	5	5	99999	5	99999	99999	99999	8	7	8
2696	32	2	2	1	5	1	1	2	8	2	2	1	2	2	2	2	7	7	7	7	7	7	3	4	4	7	1	3	7	4	4	4	4	7	7	7	7	4	4	4	4	99999	99999	99999	99999	99999	0	0	0
2697	28	2	1	1	2	1	1	1	2	1	2	3	2	4	2	1	6	7	7	6	6	6	1	7	4	7	5	3	2	3	6	6	7	7	5	6	7	7	6	4	6	99999	99999	4	99999	99999	9	7	7
2698	29	1	2	1	5	1	1	2	1	1	3	3	2	4	2	2	6	6	6	6	6	7	3	5	4	7	1	4	6	3	3	4	5	5	5	6	6	6	6	5	6	99999	99999	5	99999	99999	8	9	0
2699	37	2	1	2	5	3	1	1	4	1	1	1	2	2	1	2	5	4	5	6	2	7	4	4	1	4	4	5	2	3	4	5	3	6	5	5	6	4	4	3	4	99999	99999	4	99999	99999	8	9	9
2700	26	2	2	1	5	1	1	2	2	1	3	3	1	99999	2	2	7	7	7	7	7	7	5	7	5	6	1	4	5	5	6	6	4	5	5	6	4	3	4	2	6	99999	99999	3	99999	99999	9	10	2
2701	25	2	1	1	4	1	2	1	6	1	1	1	2	2	1	2	6	7	5	7	3	7	2	6	2	6	1	4	2	6	5	6	6	5	4	7	5	3	5	4	4	99999	99999	3	99999	99999	5	7	3
2702	36	2	1	1	4	2	1	2	4	1	3	1	2	3	1	2	5	5	6	7	6	7	7	4	6	5	2	2	4	3	5	7	3	7	5	6	5	6	5	5	3	99999	99999	6	99999	99999	5	10	2
2703	41	1	2	1	5	1	1	2	3	1	3	3	2	2	1	2	6	6	6	6	6	6	2	6	6	6	1	6	5	6	5	5	6	6	6	6	7	5	6	5	5	99999	99999	3	99999	99999	7	9	9
2705	29	1	1	2	5	3	1	2	3	1	3	1	2	3	2	1	7	7	7	7	7	7	4	7	7	7	1	2	6	6	6	7	7	7	7	4	7	6	6	6	7	99999	99999	6	99999	99999	10	7	3
2709	32	2	1	1	5	3	1	2	2	1	3	2	2	3	2	1	3	5	5	6	3	3	3	5	5	3	5	5	3	2	4	5	3	6	6	4	3	5	6	2	3	99999	6	99999	99999	99999	6	7	7
2710	26	1	2	1	5	1	2	1	3	1	3	2	2	3	1	2	6	5	5	6	7	2	2	6	4	6	4	2	4	4	5	4	2	1	5	6	5	5	4	6	6	99999	99999	24	99999	99999	6	8	9
2711	23	1	1	1	2	1	2	1	5	1	2	3	2	4	2	2	7	7	5	7	5	4	2	2	4	6	2	6	6	4	6	6	4	6	7	7	3	5	6	6	7	99999	5	99999	99999	99999	8	10	8
2712	31	1	1	1	2	2	1	2	4	1	2	3	1	99999	1	1	6	7	6	7	7	7	5	6	4	6	1	7	3	5	5	7	6	5	4	6	7	6	6	5	7	99999	99999	8	99999	99999	8	8	3
2713	25	1	2	1	5	1	1	1	1	1	3	3	2	3	2	1	5	6	6	5	6	7	6	7	6	5	3	2	7	2	2	5	4	7	5	3	4	3	5	1	4	99999	99999	12	99999	99999	8	10	6
2714	32	1	1	1	2	1	1	2	5	1	2	3	2	2	1	1	2	4	3	7	5	4	1	1	1	2	1	3	3	1	1	4	1	7	4	1	4	5	5	1	4	99999	99999	7	99999	99999	10	10	6
2715	26	2	2	1	2	1	2	2	5	1	2	3	2	4	2	2	7	6	6	7	5	5	6	7	5	6	4	7	6	7	6	6	5	7	6	6	7	6	7	6	6	99999	99999	6	99999	99999	8	10	8
2719	28	1	2	1	2	1	2	2	5	1	2	3	2	2	1	2	7	7	5	5	7	7	3	3	4	7	1	4	5	7	6	3	4	6	3	6	6	3	4	5	2	99999	99999	36	99999	99999	6	10	10
2722	53	2	1	2	5	3	1	2	4	1	2	1	1	99999	2	1	5	6	6	7	7	6	4	7	6	6	3	6	6	4	6	6	6	7	6	4	6	5	6	6	6	99999	99999	99999	99999	99999	1	8	6
2723	30	1	2	1	2	1	1	2	5	1	2	3	2	2	1	1	5	6	6	7	2	4	5	6	6	6	2	4	4	6	6	7	6	7	5	7	7	3	6	6	3	99999	99999	2	99999	99999	8	9	5
2724	29	1	2	1	2	1	1	2	1	1	3	3	2	3	1	1	6	6	5	7	7	7	4	7	2	6	2	6	6	5	5	6	6	7	6	5	4	4	5	4	4	99999	99999	15	99999	99999	8	7	3
2725	27	2	1	1	5	2	1	2	4	1	2	4	1	99999	1	2	7	5	5	6	6	6	2	6	5	7	1	6	4	6	6	6	5	5	6	6	6	4	5	5	2	99999	99999	4	99999	99999	5	6	6
2726	26	2	2	1	5	1	1	2	3	1	3	3	2	2	1	1	5	5	7	7	7	1	4	5	7	4	1	3	1	5	6	7	1	7	7	2	4	7	6	7	7	99999	99999	99999	99999	99999	5	3	5
2729	28	2	2	1	2	1	1	1	3	1	2	3	2	3	1	1	6	7	7	7	7	7	5	7	7	6	1	5	7	6	6	7	7	7	7	7	7	5	7	7	7	99999	99999	99999	99999	99999	0	5	0
2730	30	1	2	1	5	1	1	1	8	1	1	4	2	2	1	2	7	6	6	2	4	6	5	5	6	6	1	3	3	3	4	6	2	5	5	5	6	2	4	6	4	99999	15	99999	99999	99999	5	8	3
2731	27	1	1	1	5	1	1	2	2	1	3	3	2	4	1	2	5	7	7	7	7	7	2	4	4	7	1	5	4	4	4	4	4	4	4	7	4	2	4	2	7	99999	99999	5	99999	99999	10	10	10
2732	25	1	2	1	5	1	2	2	5	1	2	2	2	1	1	2	7	6	5	7	6	7	4	7	5	7	7	6	4	7	7	5	6	6	6	5	7	5	6	6	4	99999	99999	3	99999	99999	7	2	9
2733	24	1	2	1	2	1	1	1	4	1	2	3	2	2	2	1	6	7	6	7	7	7	4	5	5	7	1	2	6	6	5	7	6	7	5	6	7	1	6	5	6	20	99999	99999	99999	99999	7	7	10
2734	36	1	1	1	3	2	1	2	8	1	2	1	2	3	1	2	7	7	7	7	7	7	4	7	5	7	1	7	7	5	7	7	7	7	6	7	7	3	6	6	7	99999	99999	99999	99999	99999	7	8	10
2735	42	1	1	2	5	3	1	2	7	1	3	1	2	2	1	2	7	7	5	5	3	7	5	7	7	7	3	4	6	7	7	6	5	6	5	6	7	7	7	7	7	99999	99999	99999	99999	99999	5	4	6
2736	33	2	2	1	5	1	1	2	2	1	3	3	2	3	1	1	6	6	6	7	6	7	5	7	6	6	4	6	6	6	5	7	7	6	6	6	6	7	6	6	7	99999	99999	99999	99999	20	0	0	0
2737	25	1	2	1	5	1	1	2	5	1	3	3	2	2	1	2	7	6	5	7	7	7	4	5	5	6	4	3	5	5	5	7	6	6	6	6	6	3	7	5	3	99999	99999	4	99999	99999	6	7	6
2740	29	1	1	1	2	1	1	1	4	1	3	3	2	4	1	1	5	5	6	7	7	6	5	3	3	6	2	6	4	5	5	4	4	4	3	4	6	7	5	5	3	3	99999	99999	99999	99999	4	3	9
2744	32	1	1	1	2	2	2	2	4	1	3	3	1	99999	1	1	5	6	6	7	6	6	4	3	5	7	1	2	4	5	5	6	6	6	6	6	6	2	6	4	4	99999	99999	6	99999	99999	10	10	2
2745	26	2	2	1	5	1	1	2	2	1	3	3	2	4	2	2	7	5	5	6	4	6	1	3	1	3	1	7	4	3	3	7	2	5	5	4	7	7	2	3	7	99999	99999	3	99999	99999	9	9	9
2747	24	1	1	1	5	1	1	1	1	1	2	3	2	2	2	1	6	7	5	7	6	7	4	7	5	7	1	4	5	7	5	7	5	7	7	6	6	5	6	4	7	99999	99999	4	99999	99999	6	8	4
2748	22	2	2	1	5	1	2	1	2	1	3	3	2	2	2	1	2	2	4	7	3	7	2	1	3	5	2	6	7	4	3	7	1	7	7	5	7	3	5	3	2	99999	2	99999	99999	99999	7	6	2
2749	29	2	1	1	4	1	2	2	2	1	3	3	2	2	1	2	5	6	7	6	7	7	2	6	6	7	1	3	4	6	5	6	5	6	5	6	1	6	5	2	1	99999	99999	24	99999	99999	7	10	3
2750	32	1	1	1	5	3	1	2	1	1	2	1	2	4	2	1	6	7	7	7	5	7	2	7	3	7	2	3	5	6	3	6	6	7	4	6	6	5	6	4	3	99999	99999	6	99999	99999	7	8	9
2751	30	1	1	1	4	1	1	2	4	1	2	3	1	99999	2	1	7	4	2	6	1	4	6	5	6	6	1	4	4	6	5	6	5	5	5	7	6	2	5	6	7	99999	99999	99999	99999	99999	0	0	0
2754	32	1	2	1	5	2	1	2	6	1	2	3	2	3	1	1	7	6	5	7	6	7	6	7	7	7	1	2	7	6	6	5	4	6	6	6	6	5	5	5	3	99999	99999	12	99999	99999	5	4	4
2755	28	1	2	1	5	1	1	2	5	1	3	3	2	2	2	1	4	4	4	7	7	7	1	7	4	4	1	3	7	3	3	6	7	7	7	7	5	7	6	3	6	99999	99999	8	99999	99999	8	10	10
2756	32	1	1	2	2	3	1	2	5	1	2	3	2	2	2	1	7	5	6	7	4	7	1	7	7	7	1	4	7	7	7	7	7	6	7	5	7	3	6	4	7	99999	99999	2	99999	99999	8	8	8
2757	47	1	1	2	5	3	1	1	4	1	2	1	2	2	2	2	7	5	5	7	6	7	4	7	5	7	1	6	5	5	6	6	6	7	6	6	7	6	6	6	7	7	99999	99999	99999	99999	7	5	4
2759	29	2	1	1	2	1	2	1	5	1	2	3	2	4	1	2	6	6	7	6	7	2	5	6	4	3	2	5	6	6	7	7	6	7	6	6	7	7	6	5	7	99999	99999	99999	08:00:00	99999	2	8	9
2760	25	1	2	1	2	1	1	1	1	1	1	3	2	2	2	1	6	7	7	7	4	7	1	7	1	6	1	7	6	6	6	6	7	7	7	7	7	1	7	5	4	5	99999	99999	99999	99999	5	9	10
2761	31	1	2	1	5	1	1	1	7	1	2	3	2	2	1	2	6	5	6	6	6	4	5	6	6	7	2	5	2	4	5	7	6	5	6	3	7	3	4	5	3	99999	99999	4	99999	99999	7	8	5
2762	27	1	1	1	5	2	1	2	1	1	3	3	2	2	2	1	5	3	6	6	5	7	1	4	5	6	2	3	3	5	2	2	3	6	4	6	5	3	4	3	4	99999	99999	9	99999	99999	8	8	5
2763	32	2	2	1	5	2	1	2	5	1	2	3	2	2	2	1	5	4	5	5	6	6	3	6	5	5	3	3	4	4	4	6	5	5	5	5	6	3	5	5	6	99999	3	99999	99999	99999	7	8	8
2764	25	2	1	1	5	2	1	1	5	1	2	3	1	99999	2	1	6	6	6	5	6	6	2	5	2	5	2	4	2	5	5	2	5	5	6	7	4	2	3	3	6	99999	99999	4	99999	99999	8	9	10
2766	43	2	1	2	5	2	1	2	2	2	3	3	2	1	1	2	5	7	1	7	4	5	1	4	1	7	1	3	3	4	7	4	7	7	7	1	4	4	4	4	6	99999	10	99999	99999	99999	7	10	10
2767	26	2	1	1	5	1	1	1	5	1	3	3	2	2	1	2	6	7	6	7	4	5	6	7	6	6	1	3	6	5	7	7	6	6	7	6	7	4	6	5	7	99999	99999	99999	02:00:00	99999	8	10	6
2770	25	2	2	1	5	1	1	1	7	1	3	2	2	5	2	1	7	6	6	7	7	5	7	7	7	6	2	5	7	6	7	6	5	6	5	4	7	3	4	7	2	99999	8	99999	99999	99999	3	1	1
2771	25	1	1	1	5	1	2	1	5	1	3	3	2	2	1	1	5	6	6	7	3	7	3	4	4	6	3	6	5	3	4	6	2	7	7	7	4	7	4	2	1	99999	99999	4	99999	99999	10	10	10
2772	30	1	1	1	4	2	1	2	3	1	3	3	1	99999	2	1	7	5	5	5	5	7	3	6	4	6	3	5	3	6	5	6	5	4	5	6	4	3	5	5	5	99999	99999	6	99999	99999	6	6	7
2774	35	2	1	1	5	2	1	2	5	1	3	3	2	2	2	1	6	6	6	6	6	6	5	6	5	7	1	4	1	5	5	7	6	6	7	5	7	3	6	6	7	99999	99999	99999	99999	99999	0	1	2
2776	31	2	1	1	2	1	1	2	1	1	2	3	2	1	1	1	6	6	6	7	7	7	4	2	3	5	1	1	7	6	5	3	3	4	6	7	5	7	6	6	2	99999	2	99999	99999	99999	8	7	8
2777	29	1	2	1	5	1	1	2	5	1	2	3	2	2	1	1	5	6	5	6	6	7	1	4	2	7	2	5	6	5	6	6	6	5	4	6	6	7	3	2	6	99999	99999	6	99999	99999	8	9	9
2778	30	1	1	1	2	3	1	2	1	1	2	1	2	2	2	1	5	6	6	6	3	6	3	6	2	6	2	3	5	4	5	6	2	6	4	5	7	5	5	4	4	99999	99999	12	99999	99999	7	4	5
2779	28	2	2	1	2	2	1	1	4	1	2	1	2	2	2	1	6	7	7	6	7	7	6	7	6	6	2	4	5	6	6	7	6	5	6	6	6	7	6	6	7	99999	4	99999	99999	99999	7	7	8
2780	37	2	1	2	5	3	1	2	5	1	3	1	2	2	2	1	5	4	3	6	5	5	2	4	5	5	1	4	3	4	5	5	2	6	5	5	7	4	5	2	3	99999	3	99999	99999	99999	8	8	0
2782	26	1	2	1	5	1	1	2	5	1	3	3	2	2	2	2	6	6	6	6	6	5	3	6	5	6	1	4	4	4	6	6	5	7	6	6	6	3	5	4	3	99999	99999	99999	99999	99999	2	7	8
2783	30	2	2	1	5	1	1	2	5	1	3	3	2	2	1	2	6	7	7	6	7	7	2	4	3	5	4	2	7	3	6	4	3	6	6	5	5	6	6	2	2	99999	99999	5	99999	99999	9	10	10
2784	33	1	2	1	5	2	1	2	1	1	2	3	1	99999	2	1	6	7	7	7	7	7	6	7	6	7	2	7	7	7	7	7	7	7	7	7	7	6	7	7	6	99999	99999	99999	99999	99999	1	1	1
2785	28	1	1	1	5	2	1	2	5	1	2	3	2	2	1	2	5	6	6	7	6	6	4	5	6	6	2	4	4	6	5	6	4	6	4	7	5	3	6	4	4	99999	5	99999	99999	99999	10	10	3
2786	29	1	1	1	5	1	1	2	1	1	3	3	2	2	1	1	7	5	7	7	4	7	1	7	6	7	1	4	3	7	7	5	5	7	7	7	7	2	5	5	7	99999	99999	5	99999	99999	7	7	7
2787	26	1	2	1	5	2	1	1	7	1	2	3	2	2	2	2	4	6	5	7	7	6	4	7	7	6	1	2	4	5	7	7	5	7	7	5	7	5	7	7	5	99999	99999	99999	99999	30	6	2	2
2788	29	1	1	1	5	1	1	2	5	1	3	3	2	2	2	1	6	5	1	7	1	1	1	1	1	4	7	1	7	1	1	6	1	7	4	6	1	4	1	1	1	99999	99999	99999	99999	99999	10	10	10
2789	25	2	2	1	2	1	2	2	5	1	2	3	2	4	1	1	5	1	3	5	3	6	1	7	1	6	1	5	2	4	5	5	4	6	4	5	5	6	6	4	4	99999	99999	3	99999	99999	9	9	9
2792	30	1	2	1	5	2	2	2	9	1	2	3	2	2	2	1	6	7	7	5	3	3	3	6	5	7	1	4	5	6	5	5	5	5	6	6	5	6	6	6	7	3	99999	99999	99999	99999	5	8	0
2794	25	1	2	1	1	1	2	1	5	1	1	3	2	2	2	1	5	5	3	5	4	6	5	4	4	5	2	3	2	3	5	3	1	1	6	6	7	3	6	5	6	99999	99999	5	99999	99999	8	8	5
2795	27	1	1	1	5	1	1	1	1	1	3	3	2	2	1	1	7	6	7	7	6	6	2	3	5	7	2	3	4	4	4	2	4	7	5	7	3	2	5	3	6	99999	99999	5	99999	99999	8	7	9
2798	27	2	2	1	2	1	1	1	5	1	2	3	2	2	1	1	7	6	7	7	7	7	5	7	6	7	2	2	7	6	7	5	6	4	5	4	6	6	6	5	7	99999	4	99999	99999	99999	6	9	9
2799	23	2	2	1	2	1	2	1	5	1	2	3	2	1	2	1	7	6	6	7	6	7	5	7	5	6	5	6	4	6	7	6	7	6	7	7	7	7	6	6	6	99999	2	99999	99999	99999	7	9	8
2800	27	1	2	1	1	1	1	1	5	1	1	3	2	2	1	1	7	7	7	7	7	7	4	7	7	7	1	3	7	7	7	7	7	7	7	5	7	7	7	7	7	99999	99999	99999	14:38:00	99999	7	5	10
2801	23	1	2	1	5	1	1	1	3	1	3	3	2	4	2	1	4	3	4	5	7	1	2	2	2	1	2	2	2	4	2	2	2	2	2	7	1	3	2	1	5	99999	99999	3	99999	99999	7	7	10
2802	25	1	2	1	4	1	1	1	9	1	2	1	2	1	1	2	6	5	5	5	4	4	1	4	2	4	5	5	2	4	4	3	3	4	4	6	6	6	5	3	3	99999	99999	5	99999	99999	7	7	7
2805	44	2	1	2	3	1	1	2	6	1	1	3	2	2	1	1	4	4	4	5	6	6	3	5	4	4	4	3	6	4	4	5	4	7	5	4	7	3	5	5	6	99999	99999	3	99999	99999	7	8	9
2806	27	1	1	1	3	1	1	1	4	1	2	3	2	1	1	1	5	7	5	7	5	6	4	6	6	6	3	4	6	5	5	4	5	7	6	7	5	5	5	5	3	99999	2	99999	99999	99999	6	5	9
2807	35	1	2	1	5	2	1	2	5	1	3	3	2	2	2	1	7	7	7	7	5	7	1	6	4	6	1	2	5	4	4	5	4	7	2	2	6	3	4	2	1	99999	99999	6	99999	99999	9	10	2
2811	32	1	1	1	5	2	1	2	7	1	3	3	2	2	1	2	5	6	4	7	6	4	2	5	1	6	1	7	4	5	5	7	3	6	4	6	7	2	4	2	5	99999	99999	24	99999	99999	6	8	9
2812	28	1	1	1	5	1	1	2	5	1	2	3	2	1	2	1	5	7	6	7	7	7	4	5	2	5	1	4	5	1	5	3	3	3	6	7	6	4	5	1	7	99999	3	99999	99999	99999	8	9	10
2814	29	1	1	1	5	2	1	2	2	1	3	3	1	99999	2	2	5	6	5	7	7	3	4	4	5	6	1	3	6	5	5	6	2	6	3	6	5	5	4	5	2	99999	6	99999	99999	99999	6	7	3
2816	30	1	2	1	5	2	1	2	5	1	3	3	2	2	1	2	5	5	5	7	4	7	4	3	6	6	2	3	5	2	3	5	4	7	6	6	6	4	6	3	5	99999	99999	3	99999	99999	7	6	8
2817	33	1	1	2	2	2	1	2	5	1	2	3	2	2	1	1	7	7	6	7	4	7	4	7	7	7	1	6	7	5	5	7	7	5	7	7	7	6	7	4	7	99999	99999	99999	99999	99999	7	7	5
2819	34	1	1	1	5	1	1	2	8	2	2	3	1	99999	1	2	7	6	3	6	3	7	6	5	3	5	5	1	4	3	6	6	3	6	6	4	7	2	6	6	6	99999	2	99999	99999	99999	4	5	5
2821	28	2	2	1	4	1	2	2	5	1	3	3	2	2	1	1	5	7	6	6	6	7	4	6	6	6	3	7	6	5	5	5	5	6	5	7	7	3	7	4	5	99999	99999	3	99999	99999	9	7	7
2822	28	1	2	1	5	1	1	1	5	1	3	3	2	2	1	1	7	6	6	7	6	7	4	4	7	7	5	3	4	7	5	7	2	4	4	5	7	1	5	6	4	99999	99999	5	99999	99999	6	7	7
2824	29	1	1	1	5	1	1	2	5	1	3	3	1	99999	2	1	5	5	6	6	6	7	2	5	3	7	2	6	6	3	4	5	5	7	5	6	4	3	3	3	4	99999	99999	4	99999	99999	9	8	6
2826	58	1	2	2	4	3	1	1	8	2	3	1	1	99999	2	1	6	7	7	4	7	6	2	4	7	5	1	2	5	6	5	5	5	1	5	7	4	7	6	7	4	99999	99999	99999	99999	99999	0	5	0
2827	30	1	2	1	4	1	1	2	5	2	2	2	2	2	1	2	7	7	1	7	1	3	3	4	7	3	4	7	7	4	4	1	7	7	7	7	4	4	4	5	1	99999	99999	24	99999	99999	10	10	10
2829	29	1	2	1	5	3	1	2	4	1	3	1	2	2	2	1	7	4	6	6	7	6	2	5	3	4	2	5	6	5	4	5	2	4	4	5	5	3	4	3	3	99999	99999	10	99999	99999	7	7	8
2830	35	1	1	1	5	2	1	1	4	1	2	3	2	2	1	1	3	5	3	5	5	4	2	4	2	4	7	3	5	2	5	5	4	7	7	7	3	7	5	7	5	99999	99999	7	99999	99999	9	10	8
2831	34	2	2	1	1	3	1	1	5	1	1	1	2	2	2	1	4	5	7	4	7	7	3	7	1	3	6	2	5	2	2	6	7	6	7	5	2	1	6	4	2	99999	12	99999	99999	99999	7	9	10
2835	27	1	1	1	5	1	2	2	2	1	2	3	1	99999	1	2	4	4	6	6	6	5	1	5	3	5	5	3	3	2	5	5	5	5	3	5	4	5	4	5	6	99999	99999	26	99999	99999	7	10	8
2838	26	1	1	1	1	1	2	1	7	1	1	2	2	2	1	2	5	6	5	7	7	6	1	1	4	6	1	1	7	7	6	4	1	6	7	7	4	1	4	1	7	99999	99999	12	99999	99999	10	8	10
2840	25	1	2	1	5	1	1	1	4	1	2	3	2	2	1	1	7	6	5	7	5	5	1	5	3	7	1	5	5	6	6	5	5	6	2	5	4	3	5	2	2	99999	99999	6	99999	99999	9	9	6
2841	32	1	1	1	3	1	2	1	2	1	2	3	2	2	2	2	7	5	7	7	7	7	6	7	5	6	1	5	5	6	6	7	7	6	5	5	7	7	6	7	7	99999	99999	3	99999	99999	8	8	6
2842	40	2	1	2	4	2	1	1	4	1	3	1	2	2	2	2	6	5	6	7	6	7	5	7	7	7	1	4	5	6	6	6	7	7	7	6	7	6	7	6	6	99999	99999	99999	99999	99999	1	2	2
2843	30	1	1	2	5	2	1	2	9	1	3	3	2	2	1	1	6	6	5	6	1	7	3	7	7	7	1	2	7	6	6	7	6	7	5	7	7	6	5	4	4	99999	99999	12	99999	99999	5	6	10
2844	29	1	2	1	5	1	1	2	2	1	2	3	2	2	2	1	7	7	4	6	2	6	1	7	3	6	1	4	4	4	4	7	5	6	3	6	7	2	4	3	3	99999	3	99999	99999	99999	7	10	6
2845	34	2	2	1	5	1	1	2	8	1	2	1	2	1	1	1	5	5	5	7	6	6	1	5	6	6	1	3	6	4	4	3	5	7	6	4	4	2	4	2	1	99999	99999	2	99999	99999	4	10	10
2847	29	1	1	1	1	1	1	2	2	1	2	3	2	2	1	2	4	4	5	6	6	6	2	5	5	5	2	3	4	4	4	6	4	5	5	5	7	5	6	4	3	150	99999	99999	99999	99999	8	10	8
2849	44	2	1	2	5	1	2	2	2	1	2	2	2	3	1	2	6	6	6	6	7	7	4	5	5	6	2	6	5	4	5	6	5	5	6	7	4	2	5	5	4	99999	99999	99999	99999	99999	8	10	8
2850	32	1	1	2	2	1	1	1	5	1	2	3	2	2	1	2	4	3	3	6	1	4	1	4	1	4	1	5	4	4	2	2	2	3	2	5	4	2	2	1	7	99999	99999	12	99999	99999	8	9	7
2853	24	1	2	1	5	1	2	1	2	1	3	3	2	2	1	2	6	7	7	6	7	7	3	7	7	6	3	6	7	4	6	6	5	7	7	4	6	2	6	6	7	99999	99999	3	99999	99999	8	9	2
2854	24	2	1	1	5	1	1	1	1	1	2	3	1	99999	1	1	5	7	6	6	7	7	5	7	7	7	3	7	7	7	7	7	7	5	2	6	5	4	5	5	7	99999	99999	4	99999	99999	5	8	10
2855	31	1	2	1	4	1	1	2	5	2	3	3	2	2	1	1	3	2	5	7	4	6	1	6	5	5	6	4	7	4	4	5	6	7	7	5	4	1	4	2	5	99999	99999	4	99999	99999	8	9	10
2856	44	1	1	2	1	2	1	1	5	1	1	2	2	1	2	1	6	6	6	7	7	7	5	7	5	7	2	4	6	5	6	6	6	6	6	3	7	6	6	5	7	99999	99999	6	99999	99999	3	7	9
2858	26	1	2	1	4	1	1	1	5	1	3	3	2	2	2	1	7	6	6	6	7	6	5	6	6	6	4	5	5	5	6	5	5	6	6	6	7	5	5	5	6	2	99999	99999	99999	99999	5	6	3
2859	28	1	1	1	5	1	1	2	5	1	2	3	2	1	2	1	5	5	3	3	5	6	3	5	4	5	1	1	7	4	3	4	1	7	7	7	4	1	6	4	6	99999	99999	8	99999	99999	6	10	6
2860	27	1	2	1	1	1	1	1	5	1	1	3	2	2	1	1	7	6	4	4	7	6	5	4	4	5	4	7	7	4	4	5	4	6	5	7	7	7	5	4	5	99999	99999	6	99999	99999	9	10	10
2862	41	1	2	2	5	1	1	2	4	1	3	4	1	99999	1	2	6	6	6	6	7	6	5	5	3	6	3	6	6	6	6	6	6	5	6	6	7	6	6	6	5	99999	99999	1	99999	99999	2	8	0
2865	43	2	2	2	5	2	1	1	7	1	1	1	2	2	2	1	7	7	7	7	7	7	5	7	6	7	3	6	5	7	7	7	6	7	6	7	7	6	5	6	5	99999	4	99999	99999	99999	7	7	8
2866	43	1	1	2	5	3	1	2	4	1	1	1	2	2	2	1	4	5	6	4	6	7	5	7	4	6	1	4	5	6	6	6	6	6	6	4	6	4	4	4	4	99999	6	99999	99999	99999	7	9	7
2867	23	1	1	1	5	1	1	1	2	1	2	3	2	1	2	1	6	6	6	6	6	7	3	7	2	6	5	5	6	6	6	7	7	7	6	5	7	5	4	6	7	99999	99999	2	99999	99999	8	8	9
2869	28	1	1	1	5	1	1	1	5	1	2	1	2	3	1	1	7	6	7	5	7	7	1	6	6	7	6	3	7	3	4	6	7	6	5	5	6	4	5	3	7	99999	99999	10	99999	99999	7	6	7
2872	28	1	2	1	5	1	1	1	7	1	2	3	2	4	1	2	6	7	7	6	7	6	5	5	6	7	2	6	6	5	6	6	6	6	6	6	6	7	6	5	6	99999	99999	3	99999	99999	7	10	7
2875	31	1	1	1	5	2	1	2	5	1	2	3	2	2	2	1	7	6	5	6	5	7	5	6	6	7	1	7	7	7	6	7	4	6	6	6	7	7	7	7	6	14	99999	99999	99999	99999	4	5	2
2876	28	1	2	1	4	1	1	2	5	1	2	3	2	2	2	1	5	7	5	7	5	5	1	4	6	6	2	3	4	6	5	4	3	7	7	5	5	3	6	5	3	99999	99999	3	99999	99999	8	9	9
2877	26	2	1	1	2	1	2	2	6	1	2	3	2	1	1	1	5	5	5	4	3	6	4	3	1	5	4	6	5	3	3	5	2	2	3	4	1	7	4	3	2	99999	99999	4	99999	99999	8	10	10
2879	29	2	1	1	5	2	1	2	2	1	3	3	2	2	1	1	4	5	6	6	6	5	2	6	4	5	3	5	5	6	6	3	4	5	5	6	4	4	5	3	7	99999	99999	5	99999	99999	6	8	4
2881	28	1	2	1	5	2	1	2	7	2	3	3	1	99999	1	1	6	6	6	7	7	7	3	4	3	7	2	7	6	7	6	6	6	7	6	7	2	7	6	2	5	20	99999	99999	99999	99999	7	9	4
2882	31	1	2	2	5	1	1	2	2	1	2	1	2	4	1	1	3	2	2	5	2	7	2	2	2	4	2	4	2	3	4	3	3	5	1	4	3	3	4	4	5	99999	99999	2	99999	99999	9	10	9
2885	38	1	1	2	5	3	1	1	9	1	3	4	2	1	2	2	5	6	4	5	2	6	2	4	5	6	2	2	4	3	4	6	5	5	5	5	7	3	5	3	3	99999	99999	3	99999	99999	8	8	8
2886	28	2	1	2	1	2	1	1	7	1	1	1	2	2	2	1	3	2	2	4	2	4	2	4	2	4	3	3	3	3	4	4	4	4	4	4	5	3	3	4	3	99999	99999	2	99999	99999	7	8	7
2887	25	1	2	1	5	1	1	1	5	1	3	3	1	99999	1	1	4	7	7	7	7	7	4	7	2	4	1	4	6	4	2	6	5	1	4	7	1	7	5	1	6	99999	99999	18	99999	99999	10	10	10
2889	24	1	2	1	5	1	1	1	5	1	3	3	2	2	1	1	7	5	7	7	7	7	4	7	6	7	1	2	7	6	6	6	5	6	6	7	7	4	5	6	5	99999	2	99999	99999	99999	9	6	6
2891	31	1	1	1	5	2	1	1	4	1	3	1	2	2	2	2	5	5	5	4	5	7	4	4	5	4	2	4	4	3	3	3	3	5	5	3	5	5	4	2	6	99999	99999	4	99999	99999	8	9	10
2892	30	2	2	1	5	2	1	2	5	1	3	3	2	2	2	1	5	5	6	7	6	7	2	4	3	5	2	3	4	4	5	4	2	6	4	6	2	3	4	3	7	99999	99999	7	99999	99999	9	10	3
2895	33	2	1	2	4	1	1	1	4	1	2	2	2	2	1	2	7	7	7	7	5	5	4	5	6	6	4	5	7	6	6	6	6	7	6	6	7	4	6	6	5	99999	99999	4	99999	99999	8	8	5
2896	25	2	2	1	5	2	1	1	5	1	3	3	2	2	1	1	2	1	3	1	6	7	2	5	1	3	1	6	5	1	2	7	6	5	5	7	4	3	5	1	7	99999	99999	6	99999	99999	7	10	8
2900	35	2	1	1	5	2	1	2	2	1	3	3	2	2	2	1	6	6	5	6	4	6	3	4	5	7	2	5	7	5	6	5	5	5	4	6	7	4	6	6	3	99999	99999	4	99999	99999	5	5	6
2901	35	1	2	1	5	1	1	1	9	1	3	2	2	3	1	2	6	6	5	5	7	5	4	6	5	4	2	4	6	7	5	5	3	7	5	6	4	7	4	4	7	99999	99999	4	99999	99999	8	8	6
2902	27	2	1	1	5	1	1	2	5	1	3	3	1	99999	1	1	5	7	6	7	6	6	4	6	5	6	1	3	5	5	6	5	5	5	6	5	7	5	6	5	5	99999	7	99999	99999	99999	7	7	3
2903	26	1	1	1	1	1	2	1	1	1	1	3	2	4	1	2	7	5	4	4	3	7	4	4	1	7	1	7	4	3	6	6	4	7	7	4	7	5	6	6	3	99999	99999	3	99999	99999	5	9	10
2904	26	1	2	1	3	1	1	2	1	1	2	3	2	2	1	2	7	5	6	7	7	5	4	4	6	6	3	5	6	6	6	5	4	6	4	6	4	2	5	5	3	99999	99999	6	99999	99999	7	3	6
2905	28	1	1	1	2	1	1	2	4	1	3	3	2	2	1	2	5	3	3	4	4	6	2	3	3	4	3	3	4	5	5	3	3	5	5	6	4	3	3	3	5	99999	99999	12	99999	99999	7	5	7
2907	51	1	2	2	5	1	1	1	4	1	2	3	1	99999	1	1	7	7	7	7	7	7	7	7	7	7	1	7	7	7	7	7	7	7	7	4	7	7	7	7	1	99999	99999	2	99999	99999	10	10	10
2908	39	1	1	2	4	1	2	2	3	1	2	3	2	1	1	2	4	7	7	7	6	7	7	7	5	6	1	6	7	5	6	4	5	7	7	7	7	7	7	4	7	99999	99999	12	99999	99999	2	8	10
2910	36	2	1	1	5	1	1	2	5	1	3	3	2	2	1	1	6	7	7	6	7	7	3	7	5	7	1	2	5	5	5	5	5	7	4	5	7	2	6	7	7	99999	99999	12	99999	99999	7	8	6
2911	49	1	1	2	5	3	1	2	9	1	2	1	1	99999	1	1	5	7	7	7	7	7	4	7	7	7	2	1	2	1	6	5	6	6	7	6	6	4	6	6	7	99999	99999	3	99999	99999	6	9	0
2912	30	1	2	1	5	3	1	2	9	1	2	1	2	1	2	1	6	5	5	7	7	7	3	6	6	6	6	6	6	6	2	5	6	6	6	7	5	5	5	1	7	99999	99999	14	99999	99999	10	10	10
2915	29	1	1	1	5	1	2	2	1	1	3	3	2	2	2	1	1	3	7	7	7	6	5	6	5	5	2	2	4	3	3	6	2	6	5	7	5	1	5	4	6	99999	99999	12	99999	99999	8	8	6
2917	29	1	1	1	5	1	1	2	5	1	2	3	2	2	1	1	5	5	7	7	7	7	5	7	5	6	2	6	2	4	6	7	7	7	7	7	7	6	6	5	7	99999	99999	99999	02:00:00	99999	3	8	8
2918	30	1	1	1	3	1	2	1	8	1	1	3	2	1	2	1	6	4	4	7	6	1	1	3	1	4	1	4	4	2	2	4	4	6	3	3	4	4	4	3	3	99999	99999	16	99999	99999	7	8	4
2920	26	2	2	1	5	1	1	1	2	1	3	3	2	1	2	1	5	2	4	7	7	7	5	6	3	6	3	3	4	4	6	6	5	5	5	3	7	3	4	2	4	99999	99999	5	99999	99999	2	8	10
2923	24	1	1	1	2	1	1	1	8	1	1	2	2	1	1	2	1	1	1	1	1	1	1	1	1	1	1	1	7	1	1	5	1	5	5	1	5	7	1	1	7	99999	99999	12	99999	99999	8	10	10
2924	26	2	1	2	5	1	2	1	2	1	3	2	2	1	2	2	3	6	6	6	6	5	2	5	3	3	2	2	2	3	3	5	6	6	6	5	6	5	5	2	5	99999	99999	6	99999	99999	8	9	8
2926	26	2	1	1	4	2	2	2	8	1	2	3	2	2	1	2	5	6	7	5	6	6	3	2	3	5	3	2	4	2	3	3	3	6	6	5	6	3	6	6	3	99999	99999	72	99999	99999	8	9	8
2928	29	2	2	1	5	2	2	2	1	1	2	1	2	3	2	1	5	4	6	5	6	5	3	4	3	5	2	1	4	2	3	3	3	6	4	3	7	4	5	1	7	99999	99999	6	99999	99999	9	10	9
2929	35	2	1	1	4	3	1	1	6	2	2	1	1	99999	2	1	5	6	6	6	6	7	2	6	5	6	2	4	6	5	5	6	6	6	5	6	7	2	6	6	6	99999	99999	18	99999	99999	3	6	4
2933	26	2	1	1	5	1	2	1	9	1	3	3	2	2	1	2	4	6	6	5	7	7	4	7	4	6	3	6	6	4	5	6	6	6	6	6	7	5	5	4	6	99999	99999	5	99999	99999	7	8	8
2934	29	1	1	1	2	2	1	2	4	1	2	1	2	2	2	1	5	6	6	6	6	7	5	5	6	5	5	7	5	4	5	7	7	6	6	5	6	7	7	6	5	5	99999	99999	99999	99999	6	9	9
2935	31	1	1	1	5	2	1	2	9	1	3	1	2	2	2	1	4	4	6	6	4	7	4	6	5	5	3	6	3	5	5	6	5	7	6	7	6	2	4	3	7	99999	99999	12	99999	99999	8	8	8
2936	24	2	1	1	5	2	2	1	5	1	3	3	2	2	2	2	6	6	7	5	4	6	5	5	4	7	3	4	6	5	6	7	7	7	6	6	7	5	5	6	5	99999	99999	3	99999	99999	6	6	6
2938	36	1	2	1	3	1	1	2	5	1	2	3	2	2	1	1	7	7	7	7	7	7	5	7	7	7	1	3	6	7	7	6	6	7	6	6	7	3	6	6	7	99999	99999	4	99999	99999	9	8	9
2939	28	1	2	1	5	1	2	1	4	1	2	1	2	3	2	2	1	4	6	5	7	7	6	5	5	5	4	3	4	1	1	2	2	6	5	7	5	1	6	3	5	99999	99999	8	99999	99999	7	10	10
2941	25	2	2	1	5	1	1	1	8	1	2	3	2	2	1	1	5	6	6	7	7	7	4	3	2	5	2	3	2	4	3	5	5	5	6	7	3	2	5	4	5	99999	99999	15	99999	99999	9	9	10
2942	30	1	1	1	5	2	2	1	4	1	3	3	1	99999	2	2	4	4	4	4	4	7	4	4	4	4	4	4	4	4	4	4	4	4	4	4	4	4	4	4	4	99999	99999	6	99999	99999	9	10	10
2943	52	1	1	2	5	3	1	2	5	1	2	6	2	2	2	2	5	6	6	5	6	7	4	7	6	7	3	5	7	3	5	6	6	7	6	6	6	5	7	6	5	99999	99999	99999	99999	99999	0	8	5
2944	40	2	1	1	4	2	1	2	5	1	3	1	2	2	1	2	6	4	4	4	6	5	2	4	2	4	6	7	5	3	3	2	2	4	3	4	4	5	5	3	4	99999	99999	99999	99999	99999	9	7	9
2945	31	1	2	1	5	2	1	2	1	1	3	3	2	2	2	1	6	6	5	7	7	7	1	7	5	6	6	6	7	4	4	6	7	7	7	7	4	2	7	4	7	99999	99999	4	99999	99999	9	9	9
2946	28	1	2	1	5	2	1	2	5	1	3	3	2	4	1	2	5	7	6	5	7	6	2	5	5	6	1	3	5	6	5	5	5	6	5	5	4	3	5	5	4	3	99999	99999	99999	99999	4	6	5
2947	27	1	2	1	3	1	1	1	2	1	3	3	2	3	1	1	7	4	7	7	7	7	4	6	6	7	1	3	5	5	7	7	7	7	5	7	5	6	7	7	7	99999	99999	4	99999	99999	5	5	2
2948	28	2	2	1	5	2	1	2	7	1	2	4	2	4	2	2	5	7	5	6	6	7	4	5	5	5	2	4	4	4	5	5	4	5	3	7	4	6	4	6	7	99999	99999	6	99999	99999	7	3	0
2950	36	1	1	1	5	1	1	1	7	1	3	4	2	2	1	2	2	7	4	6	4	7	4	6	4	4	2	6	5	4	4	7	4	7	6	6	7	4	4	4	7	99999	99999	99999	99999	99999	4	4	6
2954	30	2	1	1	5	2	1	2	4	1	2	1	2	3	1	1	6	6	5	7	5	7	3	4	4	7	2	3	4	2	3	4	5	7	6	6	6	2	4	4	6	99999	99999	8	99999	99999	8	7	4
2956	35	1	2	1	5	1	1	2	7	1	3	4	2	2	1	2	4	6	6	7	7	3	1	6	1	7	1	3	2	1	5	7	1	7	5	6	3	6	5	2	7	99999	20	99999	99999	99999	8	10	0
2957	28	2	1	1	5	1	1	2	5	1	2	3	2	2	1	1	3	5	5	6	5	7	3	7	4	7	2	4	5	3	3	6	7	7	7	6	6	3	5	4	6	99999	99999	8	99999	99999	8	9	9
2959	28	2	2	1	2	1	1	2	5	1	2	3	1	99999	1	1	3	7	4	4	2	1	6	3	1	4	4	7	2	2	3	7	4	4	7	7	2	6	4	3	4	99999	99999	4	99999	99999	10	10	4
2961	27	1	2	1	4	1	1	1	4	1	2	3	2	3	1	1	3	6	5	7	2	7	7	6	6	5	1	1	1	5	5	6	3	5	6	7	7	1	5	2	2	10	99999	99999	99999	99999	9	10	8
2962	27	1	2	1	5	1	1	2	5	1	3	3	2	4	2	1	4	3	6	5	6	4	4	6	4	5	1	7	5	5	3	5	5	5	5	5	1	7	4	5	7	99999	99999	3	99999	99999	6	6	6
2963	46	1	1	1	5	2	1	2	2	1	2	3	2	3	1	2	6	6	7	6	5	7	2	6	6	7	2	4	5	6	6	5	6	7	5	5	7	4	5	3	5	99999	99999	8	99999	99999	8	8	4
2964	29	2	2	1	5	1	1	2	5	1	3	3	2	3	2	1	6	6	7	7	7	7	2	3	4	7	2	5	6	6	6	7	3	7	6	2	7	6	6	6	6	99999	99999	99999	99999	99999	1	9	9
2965	30	1	2	1	5	3	1	2	3	1	3	3	2	1	2	1	6	5	6	6	6	6	2	3	5	6	5	4	3	5	5	3	3	6	2	7	5	2	5	4	6	99999	99999	3	99999	99999	3	8	7
2966	29	2	2	1	5	1	1	2	5	1	3	3	2	2	2	1	5	4	7	7	6	7	2	6	6	5	1	2	5	7	4	6	5	7	5	7	3	6	4	4	6	99999	99999	9	99999	99999	7	4	9
2967	30	1	2	1	2	2	1	1	4	1	3	1	2	1	2	2	7	2	4	7	4	7	3	5	5	7	7	4	5	3	6	7	1	6	7	7	7	5	7	5	4	99999	99999	2	99999	99999	3	6	0
2969	52	2	2	1	4	1	2	1	5	1	1	4	2	4	1	2	6	6	7	7	7	7	5	7	6	7	2	7	7	5	6	7	7	7	6	7	7	4	6	7	7	99999	99999	3	99999	99999	4	4	3
2970	28	1	2	1	2	2	1	2	4	1	2	3	2	2	2	1	5	5	7	7	7	5	5	6	4	5	3	5	5	5	5	4	4	5	4	5	5	6	5	5	6	99999	3	99999	99999	99999	6	8	8
2971	48	1	1	1	5	3	1	1	4	1	1	1	2	1	2	1	7	7	5	7	7	7	4	7	5	7	4	2	7	6	5	7	5	7	6	7	7	4	6	6	3	99999	8	99999	99999	99999	10	10	10
2972	66	2	1	2	4	1	1	1	5	1	2	6	2	2	1	2	7	7	7	7	7	7	7	7	7	7	7	7	7	5	5	5	7	7	7	7	7	7	7	7	7	99999	10	99999	99999	99999	7	7	7
2977	34	2	2	1	5	1	1	1	2	1	3	3	2	3	2	1	7	6	6	6	6	7	1	3	3	5	1	1	3	7	7	3	3	5	6	6	4	1	5	6	6	99999	99999	5	99999	99999	9	10	10
2979	35	2	2	1	4	1	1	1	5	1	2	3	2	2	2	2	3	3	4	6	4	7	3	5	4	4	4	5	4	4	4	5	4	3	4	4	5	5	4	5	7	99999	4	99999	99999	99999	8	10	9
2980	41	1	2	2	5	3	1	1	6	1	2	1	2	2	2	1	6	5	7	7	5	6	5	5	5	7	2	3	5	5	6	5	5	5	6	5	6	3	5	2	6	99999	5	99999	99999	99999	3	2	1
2981	39	1	1	1	4	2	2	2	5	1	2	3	2	2	2	1	7	7	7	7	5	7	3	7	6	7	7	4	7	4	5	7	7	7	7	5	7	1	6	7	4	2	99999	99999	99999	99999	6	9	10
2982	39	2	1	2	4	2	1	2	5	1	2	1	2	2	1	1	6	7	7	7	7	7	6	6	5	6	3	4	6	4	6	6	4	5	6	6	6	4	5	5	5	99999	99999	10	99999	99999	6	9	6
2983	30	1	1	1	4	2	1	2	5	1	3	3	2	2	2	2	6	7	7	7	6	7	5	7	6	7	2	5	7	6	6	5	6	6	6	6	7	6	6	7	7	3	99999	99999	99999	99999	2	4	6
2984	32	1	2	1	5	1	1	2	5	1	3	3	2	2	2	1	5	6	7	7	6	7	3	7	6	6	1	5	7	4	5	6	7	7	7	6	7	6	6	3	7	99999	99999	32	99999	99999	10	10	8
2985	33	1	1	1	3	1	1	1	9	1	2	4	1	99999	1	2	3	7	7	4	7	2	7	7	7	7	7	7	7	2	7	4	1	7	7	3	7	7	7	7	5	99999	99999	99999	99999	30	8	8	2
2986	29	1	2	1	3	2	1	1	8	1	2	1	2	4	1	2	6	7	6	7	7	7	5	7	6	7	2	5	5	3	5	7	5	7	6	7	7	7	6	7	7	99999	99999	99999	99999	30	3	4	3
2987	25	2	1	1	4	1	1	1	1	1	3	3	2	2	2	1	5	6	4	7	5	7	1	5	5	5	1	4	5	5	5	6	4	6	7	7	7	5	7	6	7	99999	99999	3	99999	99999	4	8	8
2988	29	2	2	1	4	1	1	1	5	1	1	4	2	2	1	2	4	5	4	4	4	4	4	4	4	4	4	4	4	4	4	4	4	4	4	4	4	4	4	4	4	99999	99999	7	99999	99999	10	10	10
2991	30	1	2	1	4	2	1	2	6	1	2	1	2	2	2	1	6	7	7	6	7	7	5	7	7	7	1	6	6	7	6	7	7	6	7	7	7	5	6	7	7	99999	4	99999	99999	99999	7	8	2
2992	29	1	1	1	5	1	1	2	5	1	3	3	2	2	1	1	5	7	4	7	6	6	4	4	3	7	1	7	5	7	4	3	3	5	6	7	4	6	4	4	2	99999	2	99999	99999	99999	7	9	10
2996	34	2	2	1	4	1	2	1	6	1	2	3	2	2	1	2	5	6	6	6	6	6	4	7	6	5	3	4	5	3	4	4	5	4	5	5	5	4	5	5	4	99999	99999	3	99999	99999	8	7	7
2997	51	1	1	1	5	3	1	2	4	1	2	1	2	3	2	2	6	5	5	6	4	6	3	4	4	5	2	4	3	5	5	5	5	6	5	4	6	3	5	5	5	99999	99999	3	99999	99999	4	2	3
2998	49	2	1	2	4	3	1	1	5	1	1	1	2	4	2	1	6	6	6	7	7	7	6	7	7	6	2	6	6	5	6	6	7	7	7	6	7	7	6	7	7	99999	99999	99999	99999	99999	0	0	0
2999	55	1	1	2	4	1	1	1	5	1	1	4	2	2	1	2	6	6	7	6	7	7	3	6	5	6	7	5	7	6	5	5	6	7	7	7	7	7	7	6	7	99999	99999	5	99999	99999	9	10	10
3003	29	2	1	1	5	2	1	2	7	1	3	3	2	2	2	1	6	6	6	6	6	7	4	5	6	7	4	5	7	5	5	7	7	7	7	7	7	5	6	6	5	3	99999	99999	99999	99999	6	7	7
3004	24	2	1	1	5	1	1	1	5	1	3	3	2	4	1	1	6	5	3	5	4	3	1	5	5	3	2	1	1	5	5	5	7	5	5	6	3	7	5	3	6	99999	99999	3	99999	99999	10	7	6
3006	48	2	2	1	5	2	1	1	7	2	1	1	2	4	2	1	5	6	6	6	5	7	4	4	6	5	3	4	6	4	5	5	5	6	7	6	6	4	6	6	5	99999	99999	2	99999	99999	9	8	7
3009	23	1	1	1	5	1	1	1	2	1	3	3	2	2	1	1	3	3	2	6	6	7	6	6	2	5	4	3	2	5	3	5	3	2	3	5	6	6	2	3	5	99999	2	99999	99999	99999	3	10	10
3011	33	1	1	1	4	2	1	2	6	1	2	3	2	2	1	2	5	3	5	7	6	7	1	2	3	4	2	1	3	4	3	2	2	6	2	5	2	3	5	1	3	90	99999	99999	99999	99999	9	10	10
3012	24	1	2	1	4	1	1	1	5	1	3	3	2	4	1	2	4	6	6	7	6	6	3	3	3	5	2	3	6	4	4	3	3	7	5	6	3	3	5	1	4	99999	99999	3	99999	99999	9	10	9
3013	30	1	2	1	4	1	1	2	5	1	2	3	2	1	1	2	5	6	6	6	7	7	5	7	6	5	5	6	6	5	5	6	6	7	7	7	7	7	4	6	6	99999	99999	3	99999	99999	8	9	2
3017	22	1	2	1	4	2	1	1	6	1	2	3	2	1	2	2	1	7	2	7	7	1	1	6	3	2	1	1	1	1	2	6	3	4	6	2	1	1	2	1	7	99999	99999	6	99999	99999	9	10	7
3018	26	2	2	1	4	1	1	2	5	1	2	3	2	2	1	1	5	7	6	6	7	7	7	7	4	6	3	5	6	5	5	7	5	7	7	7	7	7	7	6	7	99999	99999	2	99999	99999	7	9	3
3020	23	2	2	1	4	1	1	1	5	1	3	3	2	2	2	2	6	6	5	6	6	6	4	6	6	6	6	5	5	5	6	6	6	5	6	6	5	3	5	6	3	99999	99999	99999	99999	99999	3	4	3
3021	48	1	1	2	3	2	1	1	8	2	1	1	2	1	1	1	5	5	5	5	5	5	3	4	5	4	2	3	4	2	4	4	3	4	4	4	4	3	3	3	3	99999	99999	6	99999	99999	5	7	7
3023	31	1	1	1	3	3	1	2	5	1	3	2	2	3	2	1	3	5	3	3	5	4	2	3	5	2	3	2	6	2	3	3	2	6	5	6	4	2	6	2	3	99999	99999	10	99999	99999	7	8	7
3024	23	1	2	1	5	1	2	1	4	1	1	3	2	2	2	2	7	6	6	6	6	7	3	6	5	7	2	4	5	6	7	4	6	6	4	3	7	4	6	6	6	99999	3	99999	99999	99999	4	2	7
3025	25	1	1	1	4	1	1	1	5	1	3	3	2	2	2	1	5	5	6	6	4	6	4	7	5	6	1	2	2	4	5	5	5	5	5	5	7	4	5	4	6	99999	3	99999	99999	99999	8	8	8
3027	33	1	1	1	4	2	1	2	4	1	3	1	1	99999	2	2	6	6	6	7	7	7	1	3	3	6	1	3	7	5	6	7	5	7	3	7	7	1	5	2	3	99999	99999	4	99999	99999	10	10	10
3028	25	1	1	1	4	1	1	1	5	1	3	3	2	2	2	1	7	7	7	7	5	7	4	7	6	7	1	7	7	7	7	7	7	7	6	7	7	6	7	7	6	99999	99999	4	99999	99999	3	1	10
3031	37	1	2	1	5	1	1	1	4	1	1	3	2	1	2	2	5	5	5	5	3	7	1	4	3	4	1	2	3	5	5	4	3	4	4	7	5	4	5	3	3	99999	99999	6	99999	99999	7	10	10
3032	30	1	2	1	4	1	1	1	4	1	2	3	2	3	1	2	5	5	5	7	7	7	4	7	4	6	4	4	5	4	4	5	5	5	5	5	7	6	5	5	7	99999	99999	5	99999	99999	6	10	6
3033	29	1	2	1	4	1	1	2	8	2	3	3	1	99999	1	1	5	6	6	6	7	6	4	4	5	6	1	4	5	3	6	5	4	6	7	4	6	4	6	4	3	99999	99999	5	99999	99999	6	7	4
3035	30	1	1	2	1	1	2	2	4	1	3	3	2	4	1	2	6	6	1	5	1	7	1	4	5	7	1	1	3	1	7	1	1	1	4	7	7	1	7	1	7	99999	99999	6	99999	99999	8	6	2
3036	39	2	2	1	5	3	1	2	4	1	3	1	2	1	2	2	7	6	6	7	5	6	4	6	6	7	1	3	4	7	6	5	5	5	6	5	6	5	6	5	4	99999	99999	2	99999	99999	8	3	2
3037	33	1	1	2	5	3	2	1	6	1	2	2	2	2	2	1	4	5	3	6	7	4	2	3	2	6	3	5	4	6	5	4	3	5	5	6	6	2	5	2	2	99999	99999	10	99999	99999	8	8	4
3038	28	1	2	1	4	1	1	2	4	1	2	3	2	1	1	1	4	5	6	6	7	5	1	6	1	5	5	4	4	2	3	6	7	6	4	5	5	3	5	1	7	99999	99999	12	99999	99999	7	10	7
3040	25	2	2	1	4	1	1	1	5	1	2	3	2	2	2	1	6	6	5	6	6	2	2	5	3	5	2	3	5	5	6	6	3	7	7	6	3	5	5	5	6	99999	99999	4	99999	99999	8	9	10
3042	24	2	2	1	5	1	1	1	2	1	2	3	2	1	2	1	6	7	5	7	7	7	3	5	7	7	1	2	7	6	7	7	6	7	7	6	7	3	7	4	6	99999	3	99999	99999	99999	10	9	5
3044	34	1	2	1	5	1	1	2	6	1	3	3	2	4	1	2	7	7	5	5	7	5	1	7	7	7	3	1	7	4	4	7	5	7	7	7	4	4	7	2	2	99999	99999	5	99999	99999	10	9	8
3045	37	2	1	1	5	3	1	2	4	1	3	1	2	1	2	1	6	6	5	6	4	6	4	5	4	5	2	5	4	5	5	6	4	4	5	5	5	4	6	4	4	99999	99999	3	99999	99999	7	7	8
3046	36	1	1	1	5	2	1	2	4	1	2	3	2	4	2	1	2	3	6	5	7	7	3	7	6	5	1	5	5	4	5	5	5	6	7	4	7	2	7	6	3	99999	99999	2	99999	99999	6	10	10
3047	99999	1	1	2	1	3	1	1	7	2	2	1	1	99999	2	1	7	7	7	7	7	7	3	7	6	7	1	6	6	7	7	7	6	7	7	6	7	5	7	7	6	99999	99999	15	99999	99999	7	3	4
3049	25	1	1	1	5	1	2	1	4	1	2	3	2	2	1	1	7	7	7	7	6	7	3	6	6	7	1	4	6	6	6	3	5	6	6	6	5	4	6	6	6	99999	99999	5	99999	99999	9	5	5
3052	43	1	1	2	5	3	1	1	4	1	2	1	2	4	2	2	5	7	6	5	7	7	2	7	7	5	2	7	7	4	5	7	7	4	6	5	7	6	6	6	7	99999	4	99999	99999	99999	7	8	1
3053	24	1	1	1	4	1	1	1	5	1	2	3	2	2	1	1	4	5	7	6	7	7	6	5	7	6	3	3	6	3	5	5	3	6	5	5	6	3	5	4	6	99999	99999	3	99999	99999	6	9	7
3054	30	1	2	1	4	3	1	2	4	1	2	2	2	2	2	1	5	7	5	6	6	6	5	6	7	6	2	3	6	5	7	7	5	7	7	6	7	5	5	6	7	99999	99999	8	99999	99999	6	1	1
3055	28	1	1	1	5	2	1	2	5	1	3	3	2	2	2	1	4	6	6	7	7	7	4	5	4	5	2	4	3	3	5	6	6	6	5	5	7	2	5	4	5	99999	6	99999	99999	99999	7	8	7
3057	25	1	1	1	3	1	1	1	1	1	2	3	2	2	1	1	5	6	7	7	4	7	5	7	7	7	1	4	5	5	5	5	6	6	5	7	6	5	7	2	3	99999	99999	11	99999	99999	8	10	10
3058	36	1	2	1	4	1	1	2	1	1	3	3	2	2	2	2	6	7	7	7	7	7	4	7	7	7	1	7	7	7	5	7	5	7	7	7	6	6	7	6	6	99999	99999	2	99999	99999	8	7	10
3061	29	1	1	1	5	1	1	2	4	1	2	3	1	99999	1	2	6	5	5	6	4	5	1	5	5	6	2	3	3	6	6	5	5	6	5	6	4	3	5	4	2	99999	99999	24	99999	99999	7	8	9
3063	26	1	1	1	4	1	1	1	6	1	2	3	2	3	1	1	4	7	6	5	7	7	3	6	6	5	1	3	7	4	4	6	5	6	5	6	6	2	5	3	4	30	99999	99999	99999	99999	7	3	10
3065	29	2	1	1	5	2	1	2	7	1	3	3	1	99999	2	1	3	5	6	7	5	4	3	3	3	6	2	4	4	4	5	4	4	4	4	7	6	4	5	6	7	99999	99999	99999	99999	99999	0	5	10
3067	29	1	1	1	5	1	1	2	2	1	3	3	2	2	1	1	6	6	5	5	5	5	2	4	4	5	2	4	3	2	5	5	4	6	6	5	6	3	5	6	2	99999	99999	2	99999	99999	6	7	9
3068	27	2	2	1	5	1	1	1	1	1	3	2	2	2	2	1	6	6	7	7	5	7	4	6	5	6	4	5	4	5	6	7	5	5	5	6	6	6	5	6	5	99999	99999	99999	99999	99999	4	5	2
3070	39	2	1	1	2	3	2	2	4	1	3	1	2	2	2	1	5	5	7	5	3	7	2	7	7	7	5	4	3	4	4	4	5	7	6	4	7	5	7	5	7	99999	99999	4	99999	99999	7	7	7
3071	28	2	1	1	4	1	1	2	5	1	2	3	1	99999	1	1	4	6	6	5	6	2	7	6	7	6	7	7	7	5	4	6	6	6	7	5	6	6	6	3	7	99999	99999	6	99999	99999	9	10	8
3072	29	2	1	1	5	2	1	2	5	1	3	3	2	2	1	1	7	6	6	6	6	7	4	7	6	7	1	3	7	7	7	6	7	7	6	4	7	3	6	7	5	99999	99999	99999	99999	99999	9	3	5
3073	24	2	2	1	5	1	1	1	2	1	3	2	2	2	2	1	5	6	6	7	7	4	4	5	2	3	3	5	6	3	4	6	5	2	6	7	6	5	4	6	6	99999	3	99999	99999	99999	4	8	5
3074	26	1	2	1	5	1	1	1	4	1	2	3	2	1	1	2	4	4	4	7	7	6	1	3	4	4	4	2	2	5	5	3	1	6	5	7	6	5	2	2	4	99999	99999	6	99999	99999	8	8	8
3076	34	1	1	1	5	3	1	1	4	1	2	1	2	4	2	1	6	3	4	7	6	7	3	6	6	6	4	3	6	4	6	6	6	7	6	2	7	6	6	4	3	99999	99999	3	99999	99999	7	10	6
3077	33	1	1	1	4	2	1	2	5	1	2	3	2	3	1	1	4	4	3	7	5	6	2	4	1	3	4	3	2	1	2	5	3	6	3	3	5	3	4	2	6	99999	99999	4	99999	99999	8	9	6
3079	44	1	2	2	5	3	1	2	4	1	3	1	2	4	2	1	6	7	7	7	7	7	6	5	6	7	2	6	4	6	6	5	7	7	4	5	6	3	6	6	7	99999	99999	2	99999	99999	3	5	0
3081	58	1	2	2	3	3	1	2	4	1	2	4	2	2	2	2	7	7	4	7	5	7	2	6	7	7	1	5	5	4	7	6	5	6	6	5	7	2	5	2	2	99999	99999	6	99999	99999	7	6	3
3082	37	2	2	1	5	1	1	2	8	1	3	3	2	2	2	1	5	6	6	7	7	7	4	5	7	7	1	4	5	4	5	7	5	7	5	4	4	6	5	4	5	99999	99999	48	99999	99999	7	8	8
3084	24	1	1	1	4	1	2	1	5	1	2	3	2	2	2	1	5	6	6	7	5	7	2	5	3	5	1	3	4	3	4	5	4	5	5	6	5	4	3	3	2	99999	99999	99999	12:00:00	99999	7	9	8
3086	28	1	2	2	2	1	2	2	2	1	2	3	2	2	1	2	7	5	7	6	6	7	3	6	4	6	2	5	6	4	5	4	5	4	5	5	5	3	5	6	5	99999	99999	99999	99999	99999	7	8	6
3087	40	1	1	2	5	3	1	2	4	1	2	1	2	3	2	1	7	5	3	7	1	7	3	7	7	7	2	2	6	4	4	7	2	7	5	7	7	5	1	5	6	99999	4	99999	99999	99999	7	7	2
3088	35	1	1	2	4	2	1	1	6	1	1	1	2	2	2	1	6	6	7	7	6	7	4	6	5	6	1	6	6	6	6	6	6	6	5	6	6	5	6	6	6	99999	99999	99999	99999	99999	0	9	9
3091	27	1	2	1	5	2	1	2	2	1	3	3	2	2	2	1	6	6	5	6	5	4	4	4	5	6	2	4	4	4	4	6	4	5	5	6	3	4	5	5	5	99999	99999	5	99999	99999	7	4	3
3092	27	1	1	1	4	1	1	2	1	1	2	3	2	2	2	1	6	5	5	7	5	6	4	7	3	5	7	6	4	4	5	6	5	7	5	7	6	5	5	4	3	99999	99999	8	99999	99999	7	9	6
3095	44	1	1	2	3	2	1	1	7	2	1	1	2	1	2	1	7	7	7	7	7	7	2	7	6	7	1	4	7	5	7	6	7	6	7	7	7	2	6	7	7	99999	99999	4	99999	99999	5	6	5
3096	30	2	1	1	4	1	1	1	4	1	2	3	2	2	1	1	4	4	7	7	6	5	2	5	4	4	2	2	4	1	4	6	5	6	6	6	7	4	5	2	7	99999	99999	2	99999	99999	8	9	9
3097	34	1	1	1	4	2	1	1	4	1	2	1	2	2	2	1	5	5	7	7	7	7	5	7	5	5	6	6	7	5	5	5	7	7	7	5	7	7	7	5	7	99999	99999	12	99999	99999	8	8	8
3098	23	2	2	1	3	1	1	1	2	1	3	3	1	99999	2	1	5	5	5	6	6	7	4	7	4	6	2	5	5	4	6	6	5	4	6	6	7	5	4	5	7	99999	99999	1	99999	99999	7	10	5
3099	27	2	1	1	4	2	1	2	2	1	3	3	2	2	2	1	5	6	6	7	6	6	5	6	3	5	2	5	4	5	3	6	6	7	6	6	6	6	6	5	6	99999	99999	1	99999	99999	6	8	2
3100	30	1	2	1	4	1	1	1	4	1	3	3	1	99999	1	2	4	5	6	6	7	7	4	5	6	6	3	4	5	5	5	7	6	6	6	5	5	4	5	5	4	99999	4	99999	99999	99999	4	8	6
3104	27	1	1	1	5	2	1	1	2	1	3	3	2	4	2	1	3	3	2	6	7	7	5	7	2	3	5	5	7	2	5	5	2	2	4	2	4	5	3	1	6	99999	99999	4	99999	99999	7	9	4
3105	27	1	1	1	5	1	1	2	1	1	3	3	2	2	1	1	7	7	4	7	3	7	4	4	4	7	1	7	3	6	6	7	2	3	2	7	7	1	5	2	7	99999	99999	3	99999	99999	9	10	9
3106	36	1	2	1	5	2	1	1	4	1	1	1	2	2	2	1	6	6	6	7	7	7	6	7	6	7	3	5	7	7	7	7	7	7	6	6	7	6	6	6	5	99999	3	99999	99999	99999	5	6	7
3108	46	2	1	2	4	3	1	2	5	1	2	1	2	4	2	2	6	7	6	6	7	6	4	7	6	6	2	5	6	5	5	6	6	6	6	5	7	3	6	6	7	99999	99999	99999	99999	99999	0	0	0
3113	25	1	1	1	5	1	1	1	6	1	2	3	2	1	1	2	7	4	7	7	4	2	6	7	7	7	3	4	6	6	6	7	7	7	7	7	7	1	7	7	3	99999	99999	99999	99999	99999	9	9	4
3114	27	2	2	1	5	2	1	2	2	1	2	3	2	2	1	1	7	7	7	7	7	7	4	7	6	7	1	7	6	7	7	7	7	6	7	7	6	2	6	6	7	7	99999	99999	99999	99999	3	10	5
3115	29	1	1	1	5	1	1	2	5	1	3	3	2	1	2	1	5	5	5	6	3	5	3	5	5	5	5	5	5	5	5	6	5	5	6	6	6	5	5	5	2	99999	99999	2	99999	99999	7	7	2
3116	30	1	1	1	5	3	1	1	3	1	1	2	2	2	1	1	7	6	7	7	4	7	5	7	7	7	4	7	5	7	7	7	7	7	7	6	7	5	7	7	7	99999	99999	99999	15:00:00	99999	2	5	2
3117	27	1	1	1	5	1	1	1	3	1	1	1	2	2	1	1	6	6	6	7	7	4	3	5	5	7	2	4	6	5	5	4	4	6	5	6	4	2	5	6	3	99999	99999	4	99999	99999	9	10	10
3118	37	1	1	2	4	1	1	1	5	1	2	3	2	3	1	2	6	4	5	7	7	7	7	4	1	7	4	7	4	7	4	4	4	4	4	7	5	2	2	3	4	99999	99999	4	99999	99999	8	10	10
3122	32	1	1	1	5	3	1	1	7	2	3	1	1	99999	2	1	7	5	6	5	7	6	7	7	5	7	2	5	6	5	5	7	7	7	6	5	7	7	6	7	7	99999	99999	99999	99999	99999	1	4	10
3123	55	1	1	2	5	1	2	1	5	1	2	3	2	2	1	2	7	7	6	7	7	7	6	7	7	7	2	6	7	6	6	7	2	7	7	2	7	5	7	7	7	99999	99999	99999	99999	99999	0	0	0
3124	43	1	1	2	5	3	1	2	4	1	3	1	2	2	2	1	7	4	5	7	6	7	1	4	6	7	7	6	4	7	5	4	3	6	5	6	7	6	5	5	2	99999	99999	4	99999	99999	4	2	8
3128	40	1	1	2	3	2	1	1	4	1	2	1	2	2	1	2	6	6	6	6	5	6	3	6	6	6	2	4	6	2	6	6	6	6	4	5	6	6	6	3	6	99999	99999	99999	99999	99999	7	9	7
3129	34	1	1	1	5	1	1	2	5	1	2	2	2	3	1	2	5	5	6	6	5	2	2	2	6	5	1	3	5	4	4	2	2	2	4	7	3	2	2	1	4	99999	99999	12	99999	99999	10	10	10
3130	28	1	1	1	5	2	1	1	8	1	2	1	2	2	2	1	4	5	4	7	5	6	3	3	3	3	3	3	4	2	3	1	2	2	2	5	5	3	3	2	5	99999	99999	5	99999	99999	7	10	9
3131	26	1	1	1	4	1	2	1	5	1	2	3	1	99999	1	2	2	2	2	2	2	3	3	2	3	2	6	3	5	2	2	2	2	6	3	2	3	3	3	2	3	99999	99999	5	99999	99999	7	8	6
3133	43	2	1	1	3	2	1	2	7	1	2	1	2	4	1	2	4	3	7	4	4	7	3	3	3	5	4	1	5	1	2	4	6	7	2	6	4	4	4	6	7	99999	3	99999	99999	99999	9	10	9
3134	33	1	2	1	2	2	1	2	4	1	3	3	1	99999	1	1	7	7	5	7	7	7	5	7	4	7	1	5	6	5	5	7	5	7	7	7	7	2	7	4	4	99999	99999	20	99999	99999	9	10	5
3137	24	1	1	1	5	1	1	1	2	1	3	3	2	1	2	1	5	6	5	5	5	5	2	5	4	6	1	6	6	5	5	4	3	6	5	6	6	4	5	5	5	99999	99999	4	99999	99999	9	7	7
3139	42	1	1	2	5	1	1	1	4	1	2	3	2	2	1	2	5	6	7	7	7	7	5	7	5	6	1	7	7	6	6	7	7	7	7	6	7	6	7	6	4	99999	99999	99999	99999	99999	1	5	6
3140	30	1	1	1	4	2	2	2	1	1	2	3	2	2	2	1	7	6	6	7	7	7	6	7	7	7	1	4	4	7	7	7	7	6	7	7	7	6	7	7	2	99999	99999	2	99999	99999	6	4	2
3141	35	1	1	2	4	2	1	1	4	1	2	1	2	2	1	2	5	5	7	6	7	5	2	6	4	6	2	7	7	4	5	7	5	5	6	6	6	4	4	3	4	99999	99999	5	99999	99999	8	8	5
3142	32	1	1	2	5	3	1	2	4	1	3	1	1	99999	2	1	6	5	5	6	4	7	1	5	3	7	1	3	3	7	6	4	5	5	2	6	7	4	5	3	5	99999	99999	2	99999	99999	8	7	0
3144	24	1	2	1	2	1	1	1	3	1	2	3	2	5	2	1	6	5	5	5	7	7	6	7	7	7	2	4	5	6	6	6	5	7	6	6	6	7	5	5	5	99999	99999	99999	99999	99999	0	0	0
3147	30	1	1	1	2	1	2	1	5	1	2	3	2	1	2	1	1	3	5	6	7	3	1	2	1	5	3	1	3	1	3	7	7	7	3	6	6	1	6	7	3	99999	4	99999	99999	99999	8	10	9
3148	29	1	2	1	5	1	1	1	4	1	2	3	2	2	2	1	7	7	3	7	7	7	1	7	1	7	1	7	3	3	7	7	3	7	7	7	7	7	7	5	7	99999	99999	99999	02:00:00	99999	10	10	10
3149	28	1	1	1	4	1	2	2	4	1	3	1	2	2	2	2	7	7	6	6	5	7	3	6	6	6	3	3	3	4	4	4	4	5	5	5	5	3	6	5	2	99999	10	99999	99999	99999	6	6	1
3151	31	1	1	1	4	1	1	2	5	1	2	3	2	2	1	1	3	3	3	5	2	1	1	1	1	2	1	2	3	2	2	2	1	2	2	4	1	3	2	1	3	200	99999	99999	99999	99999	10	10	10
3152	34	1	2	1	5	2	1	1	4	1	2	1	2	2	2	1	6	5	7	5	7	7	6	7	6	6	6	6	5	4	5	7	7	6	7	7	1	7	6	6	6	99999	99999	4	99999	99999	7	7	3
3153	27	1	1	1	5	1	1	1	4	1	2	3	2	2	1	2	6	6	7	7	6	7	1	5	6	7	1	1	7	6	6	5	7	6	7	7	7	5	7	4	4	4	99999	99999	99999	99999	8	10	10
3154	30	2	1	1	4	1	1	2	5	1	2	3	2	2	2	1	5	6	5	6	5	6	6	6	3	4	5	4	5	4	5	6	5	6	6	6	5	4	5	6	6	1	99999	99999	99999	99999	8	8	3
3156	29	1	2	1	2	1	1	2	5	1	2	3	2	4	1	1	6	6	1	6	7	6	1	5	2	5	1	2	1	3	3	6	2	5	3	6	7	3	4	3	6	99999	99999	6	99999	99999	10	10	9
3160	30	1	2	1	2	1	1	2	2	1	2	3	2	2	2	1	4	5	6	6	7	7	6	6	5	3	6	5	6	3	5	7	4	5	5	6	7	7	6	4	7	99999	99999	99999	99999	99999	0	8	9
3162	24	1	2	1	5	1	2	1	4	1	2	3	2	4	1	1	6	6	6	7	6	7	3	5	5	6	2	4	5	6	6	6	7	6	6	6	6	5	5	5	4	99999	99999	8	99999	99999	7	7	4
3165	27	1	2	1	5	1	1	2	1	1	3	3	2	2	1	1	5	6	6	7	6	7	3	4	4	6	2	2	4	5	4	6	4	4	5	7	4	6	5	3	5	90	99999	99999	99999	99999	8	10	3
3166	25	1	1	2	2	1	2	1	5	1	2	3	1	99999	2	1	6	6	4	7	3	7	2	7	4	7	2	6	6	7	6	2	5	7	5	6	7	6	4	7	4	99999	99999	2	99999	99999	4	4	8
3167	26	1	2	1	5	1	1	1	4	1	1	3	2	2	1	2	6	6	7	7	7	4	2	4	6	6	2	2	6	6	6	6	6	6	6	6	3	5	5	1	6	99999	99999	6	99999	99999	10	10	10
3168	28	1	2	1	5	1	1	1	1	1	3	3	2	2	1	2	5	7	7	7	7	6	2	5	6	7	1	3	7	7	7	5	3	7	7	7	3	5	6	3	7	99999	99999	7	99999	99999	8	9	10
3170	28	1	2	1	5	1	1	2	1	1	3	3	2	2	1	2	6	7	7	7	7	6	5	7	6	6	1	5	4	6	6	6	7	7	7	7	6	6	7	6	7	99999	4	99999	99999	99999	7	8	8
3171	35	1	1	1	2	1	2	2	1	1	2	3	2	2	1	1	5	6	5	6	7	7	4	6	6	5	3	3	4	4	3	7	5	6	6	5	7	5	4	3	6	99999	99999	24	99999	99999	8	10	5
3172	26	1	1	1	5	1	1	2	1	1	3	3	2	2	1	1	3	4	5	7	7	4	1	4	6	6	2	2	4	7	3	4	1	3	5	7	4	5	4	1	1	99999	99999	8	99999	99999	10	10	10
3173	35	1	1	1	5	3	1	2	6	1	2	1	2	2	2	1	4	5	7	5	6	7	1	4	5	4	4	3	4	2	4	5	3	5	4	6	5	2	3	3	1	99999	99999	24	99999	99999	10	10	9
3177	26	1	1	1	5	2	1	2	3	1	3	3	2	2	2	1	7	7	7	7	4	7	4	7	5	7	2	7	5	7	7	7	7	7	6	4	7	3	6	7	6	3	99999	99999	99999	99999	3	2	0
3178	35	2	2	1	5	1	1	2	5	1	2	2	2	1	1	2	7	7	4	6	7	1	1	1	1	7	1	7	4	5	7	4	2	1	5	7	1	7	4	5	7	99999	99999	500	99999	99999	10	10	10
3180	30	1	1	1	5	1	1	1	4	1	2	2	2	2	1	2	6	7	5	6	3	7	3	5	4	7	5	4	3	6	6	6	5	6	3	7	7	2	6	4	4	99999	99999	4	99999	99999	5	9	6
3185	29	1	1	1	5	2	2	2	1	1	2	3	2	2	1	1	2	7	7	7	7	7	4	7	5	5	2	4	5	4	4	6	6	7	6	5	6	3	5	3	5	99999	99999	12	99999	99999	1	4	4
3186	28	1	1	1	5	2	1	2	5	1	2	3	2	3	2	2	6	5	3	7	2	7	2	4	5	5	3	1	3	4	7	6	4	6	6	7	6	4	4	4	7	99999	99999	4	99999	99999	7	10	6
3187	31	1	1	1	5	2	1	2	2	1	3	3	2	2	1	2	6	6	5	7	7	7	4	7	6	7	6	6	3	5	5	7	6	6	5	6	7	4	5	3	7	99999	99999	4	99999	99999	7	5	5
3190	25	1	2	1	5	1	1	1	4	1	2	2	2	4	1	2	4	4	6	6	6	6	3	6	2	6	3	3	2	5	6	6	5	7	6	6	4	3	4	3	6	99999	99999	5	99999	99999	10	10	10
3193	28	1	2	1	5	2	1	1	1	1	2	1	2	2	2	2	2	2	5	3	3	2	1	2	1	2	3	1	1	2	2	2	2	7	2	2	2	5	3	1	2	99999	99999	3	99999	99999	10	10	10
3195	27	1	2	1	4	2	2	2	3	1	2	3	2	2	1	2	6	7	7	7	7	7	5	6	6	7	4	5	6	6	7	7	7	7	7	6	7	6	7	7	7	99999	99999	10	99999	99999	6	8	8
3196	29	2	1	1	4	1	1	2	1	1	2	3	2	2	2	1	2	4	5	5	2	6	4	5	2	4	2	2	2	1	2	4	3	5	3	2	6	4	3	1	6	99999	99999	3	99999	99999	8	9	5
3197	27	1	1	1	5	3	1	1	4	1	2	3	1	99999	2	1	6	6	6	7	7	4	2	7	6	6	5	4	4	6	5	7	5	7	5	7	5	5	6	5	7	99999	99999	4	99999	99999	6	10	0
3198	25	1	1	1	5	1	1	1	1	1	2	3	2	2	1	2	7	7	7	7	7	7	2	7	5	6	1	3	4	5	4	6	5	6	5	5	4	3	6	4	5	99999	99999	99999	99999	99999	10	10	10
3200	23	2	1	1	4	3	1	1	7	1	1	2	2	2	2	1	6	6	5	7	6	5	5	7	5	6	5	6	6	6	6	6	7	7	7	6	6	5	6	6	6	7	99999	99999	99999	99999	5	6	8
3201	28	2	1	1	5	2	1	2	4	1	2	3	2	2	2	1	6	6	6	5	6	6	4	6	5	7	2	5	4	5	5	5	6	6	4	6	6	4	5	6	4	99999	3	99999	99999	99999	6	6	4
3202	26	1	2	1	5	2	1	2	1	1	3	3	2	2	2	1	6	6	6	6	5	7	5	7	7	7	2	6	5	7	7	6	5	6	6	6	7	4	6	6	3	99999	99999	6	99999	99999	8	8	2
3203	23	1	1	1	5	1	1	1	4	1	1	1	2	2	1	2	7	7	5	7	4	6	1	2	2	5	1	1	4	6	4	4	3	2	3	3	3	3	3	3	2	99999	99999	14	99999	99999	10	7	10
3204	53	1	1	1	2	1	1	2	4	1	3	3	2	1	1	2	7	7	7	7	7	7	5	7	5	7	1	4	6	7	7	7	7	7	6	2	7	7	7	7	7	99999	99999	99999	99999	20	0	0	0
3205	29	1	1	1	4	3	1	2	3	1	2	3	2	2	1	1	6	5	4	5	4	6	3	6	6	6	2	3	5	5	5	6	6	6	4	5	7	3	5	5	6	99999	3	99999	99999	99999	6	4	2
3206	31	2	1	1	4	2	2	2	5	1	2	1	2	4	2	2	6	7	6	6	7	7	6	6	6	7	3	5	6	5	5	5	5	6	6	5	7	6	6	4	6	99999	99999	3	99999	99999	6	9	8
3207	29	2	2	1	5	1	1	1	5	1	2	3	2	2	1	1	7	6	7	1	7	4	4	7	7	7	2	7	7	5	5	7	7	7	6	1	7	1	5	7	7	99999	99999	99999	99999	99999	0	2	6
3208	30	1	1	1	5	3	1	2	3	1	3	2	2	4	2	1	6	6	4	7	7	7	2	6	6	6	1	4	5	6	6	6	6	5	5	7	7	4	4	6	7	99999	99999	99999	99999	15	1	9	10
3212	26	1	1	1	4	2	1	1	5	1	2	3	2	2	2	1	5	6	6	6	4	5	2	5	7	6	3	2	4	7	6	6	3	4	4	6	5	3	4	5	7	99999	99999	99999	11:02:00	99999	7	9	8
3216	27	2	2	1	4	1	1	2	1	1	2	3	2	2	1	1	3	4	6	4	7	5	4	6	5	3	5	4	4	1	2	6	4	6	6	5	3	3	5	2	5	99999	99999	3	99999	99999	8	9	9
3217	34	1	1	1	4	1	1	2	5	1	2	3	2	2	1	2	4	5	5	5	5	6	2	4	3	4	6	4	3	4	4	5	4	6	4	6	5	3	5	4	4	99999	99999	18	99999	99999	8	9	9
3218	28	1	1	1	5	1	1	2	5	1	2	3	2	2	1	1	5	7	7	7	7	5	4	7	6	6	3	4	6	5	5	5	5	4	5	7	7	7	7	5	7	99999	2	99999	99999	99999	3	8	7
3222	25	1	2	1	5	1	1	1	4	1	1	1	2	2	1	1	6	5	6	6	7	7	2	6	6	6	7	4	3	6	6	5	5	6	4	5	6	4	6	5	6	99999	99999	9	99999	99999	7	7	9
3223	26	1	1	1	3	2	1	2	3	1	2	2	2	2	2	1	5	6	5	5	7	3	4	4	4	3	1	5	2	7	5	3	1	6	6	7	4	4	4	4	5	99999	99999	2	99999	99999	7	8	10
3227	30	1	2	1	5	1	1	2	5	1	2	3	2	2	1	1	7	7	7	7	7	7	3	7	7	7	1	4	7	7	7	7	5	7	7	7	6	3	7	7	3	99999	99999	12	99999	99999	8	8	7
3229	31	1	1	1	5	1	2	2	5	1	2	3	2	1	1	2	7	7	7	7	7	7	7	7	7	7	7	7	7	7	7	7	7	7	7	7	7	7	7	7	7	99999	4	99999	99999	99999	3	1	1
3231	31	1	1	1	5	1	1	2	5	1	2	3	2	2	2	2	7	6	6	6	7	7	5	5	7	7	3	3	6	6	6	6	5	6	5	6	6	4	6	5	3	10	99999	99999	99999	99999	6	7	8
3234	30	2	2	1	5	2	1	2	5	1	3	3	2	2	1	1	3	3	5	6	5	6	2	5	3	2	4	4	2	4	4	6	4	5	4	6	5	3	5	3	5	99999	99999	12	99999	99999	4	8	4
3236	24	1	2	1	5	1	1	1	5	1	2	3	2	2	2	1	5	5	7	7	6	7	4	6	6	6	2	2	2	2	3	4	6	6	5	6	3	3	5	1	2	99999	99999	99999	99999	99999	9	10	2
3239	23	2	1	1	5	1	1	1	1	1	2	2	2	2	2	1	6	6	5	6	7	5	3	5	6	6	1	4	5	5	5	5	5	6	6	6	5	6	6	4	6	99999	99999	5	99999	99999	6	7	7
3244	29	1	1	1	5	1	1	1	6	1	2	3	2	1	2	1	7	6	7	7	7	5	1	3	1	4	6	4	5	5	5	3	3	7	5	7	6	3	4	3	5	99999	20	99999	99999	99999	10	9	10
3246	27	1	2	1	5	1	1	1	3	1	2	1	2	2	1	1	7	7	7	7	7	7	4	6	6	6	4	3	4	1	5	4	2	6	6	7	3	6	5	4	6	99999	99999	4	99999	99999	9	8	10
3248	29	1	2	1	5	1	1	2	1	1	3	3	2	2	1	2	5	6	7	6	7	7	1	4	4	4	5	2	6	3	4	6	6	7	6	5	6	5	6	3	3	99999	99999	12	99999	99999	7	7	6
3249	31	1	1	1	4	1	1	2	5	1	2	3	2	2	2	1	6	4	4	7	7	5	2	4	5	5	2	6	6	2	4	4	2	3	5	5	6	7	6	2	4	99999	8	99999	99999	99999	7	8	10
3250	37	1	2	1	5	1	1	2	7	1	2	2	2	2	1	2	6	7	7	7	7	7	5	7	7	7	2	3	7	5	6	4	7	7	7	6	5	1	7	7	6	99999	99999	2	99999	99999	3	8	8
3251	31	1	1	1	4	1	1	2	5	1	2	3	2	2	2	1	5	6	5	7	5	7	4	7	6	6	1	5	5	5	6	7	7	7	7	7	7	3	5	5	4	99999	99999	5	99999	99999	9	9	7
3252	32	1	2	1	5	2	1	2	2	1	2	3	2	2	2	1	5	6	7	6	6	6	4	6	6	6	3	4	6	6	5	4	6	6	6	6	5	4	6	7	6	99999	99999	3	99999	99999	9	9	10
3253	29	1	2	1	5	1	1	2	2	1	3	3	2	2	1	1	7	5	6	7	7	6	2	3	3	6	2	4	6	7	6	5	4	6	4	6	5	5	3	5	6	99999	99999	19	99999	99999	8	8	10
3257	28	1	2	1	5	1	1	2	2	1	3	3	2	1	2	2	5	6	6	5	7	7	4	7	5	6	2	5	6	5	4	6	5	7	7	7	7	6	6	4	7	99999	99999	4	99999	99999	9	10	6
3258	41	1	2	1	5	2	1	2	2	1	2	1	2	2	2	2	7	7	7	6	7	6	3	6	6	7	1	4	6	6	6	6	5	7	7	7	5	5	6	6	7	99999	99999	12	99999	99999	6	6	10
3263	23	2	2	1	2	1	1	1	9	2	2	1	2	2	1	1	7	7	5	7	1	7	1	5	7	7	1	3	7	7	7	5	5	7	5	7	7	4	7	7	1	99999	99999	12	99999	99999	5	3	0
3265	30	1	2	1	5	2	1	2	5	1	2	3	2	2	2	1	6	4	7	6	7	5	2	4	5	4	2	3	2	6	5	2	2	6	2	4	4	3	3	4	2	99999	99999	12	99999	99999	5	7	2
3266	23	2	2	1	5	1	1	1	2	1	3	3	2	2	2	1	2	6	2	6	6	4	4	6	4	3	3	4	3	1	6	7	2	3	7	6	5	3	4	1	6	99999	99999	99999	99999	99999	9	10	6
3267	31	1	1	2	4	3	1	2	5	1	2	3	2	2	1	2	7	5	7	5	7	7	3	4	7	4	6	2	3	4	2	4	4	4	6	5	6	6	6	3	4	99999	99999	4	99999	99999	7	10	3
3268	32	1	2	1	5	1	2	2	9	1	2	3	2	2	1	1	3	6	6	7	7	5	3	3	2	4	1	2	5	4	5	5	4	6	5	7	3	5	5	3	2	99999	99999	12	99999	99999	10	9	8
3270	31	1	2	1	5	2	1	2	1	1	3	3	2	2	2	1	4	5	6	7	5	6	5	6	3	6	1	4	3	6	6	5	3	6	7	6	5	2	4	5	5	99999	99999	2	99999	99999	4	6	4
3271	31	2	2	1	4	2	1	1	2	1	2	1	2	2	1	2	5	5	7	3	7	7	5	3	3	1	5	4	4	1	1	2	2	6	5	6	4	2	5	1	3	99999	99999	24	99999	99999	9	10	10
3273	28	1	1	2	5	1	1	2	3	1	2	3	2	2	1	1	6	6	5	6	7	7	5	5	5	4	3	2	3	5	4	3	4	5	5	7	5	3	5	3	3	99999	99999	16	99999	99999	7	9	10
3274	44	1	1	1	2	1	1	2	8	1	3	1	2	3	2	1	4	5	6	6	7	7	4	4	5	5	4	3	7	3	5	7	6	6	5	5	6	5	4	6	5	99999	99999	3	99999	99999	7	8	6
3275	29	2	1	1	5	1	1	1	9	1	2	3	2	2	1	1	6	6	6	6	7	6	2	6	6	6	2	4	5	5	5	4	5	6	6	6	6	2	6	3	3	99999	99999	3	99999	99999	8	10	9
3276	24	2	2	1	5	1	1	1	1	1	2	3	2	2	2	2	5	5	5	4	6	2	3	2	3	3	1	3	3	2	2	6	3	4	4	3	2	3	3	3	6	99999	99999	2	99999	99999	7	7	6
3277	31	1	1	1	4	3	1	1	4	1	2	2	2	1	2	1	1	2	4	2	7	4	1	4	1	2	5	3	3	1	1	6	1	5	1	6	4	3	2	1	3	99999	99999	99999	99999	99999	10	9	10
3278	35	1	1	2	5	2	1	1	4	1	1	1	2	4	2	1	5	7	7	7	3	7	5	7	7	7	2	1	5	5	5	7	7	7	7	7	7	5	7	2	7	99999	99999	5	99999	99999	10	10	10
3279	53	2	1	2	5	2	2	1	6	1	1	4	1	99999	1	2	6	4	2	6	5	7	5	6	6	5	2	5	5	5	5	7	6	5	5	4	7	4	4	5	6	99999	99999	8	99999	99999	5	4	1
3282	29	1	1	1	5	1	1	1	5	1	2	3	2	2	1	1	5	6	6	7	6	6	3	3	5	5	2	5	6	5	3	6	5	7	7	6	5	2	6	3	5	99999	99999	15	99999	99999	9	10	10
3287	33	2	1	1	5	3	1	2	5	1	3	1	2	2	2	1	5	5	6	6	4	7	2	4	4	4	2	3	5	6	5	5	4	6	5	7	6	5	5	3	3	99999	99999	6	99999	99999	7	6	7
3289	30	1	2	1	5	1	1	2	1	1	2	3	2	1	2	1	4	4	4	6	5	3	2	7	3	4	5	5	2	2	5	3	2	5	4	5	3	3	3	1	3	99999	99999	12	99999	99999	7	9	5
3293	26	1	1	1	2	1	1	2	9	1	3	3	2	2	2	1	7	7	7	5	7	6	6	7	6	7	2	3	6	6	5	7	6	6	6	6	6	3	5	6	6	99999	99999	5	99999	99999	4	2	2
3294	23	1	2	1	5	1	1	1	1	1	2	3	2	2	2	1	4	6	7	7	7	7	3	7	2	4	1	5	5	3	5	2	1	5	7	2	7	2	3	2	2	99999	99999	3	99999	99999	8	10	10
3296	35	1	1	2	5	2	1	1	2	1	2	1	2	2	1	1	6	4	5	7	3	6	2	5	3	6	2	6	4	6	6	6	5	7	4	6	7	3	3	3	2	99999	99999	6	99999	99999	6	9	9
3297	32	1	1	2	5	2	1	2	5	1	2	1	2	2	2	1	6	4	7	6	4	7	4	5	5	5	1	5	3	5	6	6	5	5	5	5	6	5	5	5	4	3	99999	99999	99999	99999	6	8	3
3298	39	1	1	2	4	3	1	2	7	1	2	1	2	4	2	1	6	7	7	7	6	7	4	6	6	6	1	5	6	5	5	6	6	7	7	7	4	5	5	5	7	99999	99999	512	99999	99999	7	5	6
3299	26	1	1	1	5	1	1	1	2	1	3	3	2	1	2	1	4	4	7	4	7	4	3	2	6	4	3	4	4	4	4	5	3	6	4	4	3	3	4	2	4	99999	3	99999	99999	99999	10	10	10
3300	28	2	2	1	4	2	1	1	4	1	2	2	1	99999	2	1	4	5	6	3	7	2	3	6	2	5	2	6	5	6	2	7	5	2	4	6	2	6	4	5	6	3	99999	99999	99999	99999	2	6	0
3301	26	2	1	1	4	2	1	2	4	1	2	3	2	1	2	2	2	3	4	7	7	6	1	5	5	3	1	3	5	2	1	6	4	4	5	6	5	5	4	4	2	99999	99999	1	99999	99999	5	8	1
3302	27	1	1	1	5	1	1	2	2	1	3	4	2	2	1	2	6	4	3	4	6	5	2	5	1	5	3	2	2	2	2	6	6	6	5	5	4	3	4	2	7	99999	99999	5	99999	99999	8	8	2
3303	40	1	1	2	5	3	1	2	3	1	2	3	2	2	2	1	7	7	7	7	7	7	3	7	7	7	1	4	7	5	7	7	7	7	7	7	7	7	7	5	7	99999	12	99999	99999	99999	8	10	2
3304	27	1	1	1	5	1	1	1	2	1	3	1	2	2	1	1	7	7	6	5	6	7	2	4	7	7	4	5	6	5	6	5	4	5	5	5	7	4	3	3	3	99999	99999	6	99999	99999	8	8	7
3308	29	1	2	1	5	1	2	1	2	1	3	1	2	2	1	1	4	5	6	6	6	6	4	6	3	3	5	3	3	3	3	4	4	5	5	5	5	3	3	3	5	99999	4	99999	99999	99999	7	8	7
3309	27	2	1	1	5	1	1	1	1	1	2	3	2	2	1	1	7	7	7	1	7	3	6	4	3	6	2	5	6	2	2	6	6	5	7	7	1	2	7	1	7	99999	99999	10	99999	99999	5	5	10
[truncated: 1,332 more rows]
[truncated: 20 more columns]

## Sheet: CodeBook
Sociodemographic and Academic Data
Age
Sex
1	Male
2	Female
Marital status
1	With partner
2	Without partner
son - Do you have children?
1	No
2	Yes
region_of_life - Region of Brazil you live in:
1	North
2	Northeast
3	South
4	Southeast
5	Centre-west
monthly_income - What is your monthly income?
1	From 1 to 2 minimum salaries
2	From 3 to 4 minimum salaries
3	More than 5 minimum salaries
complementary_income - Do you receive additional income?
1	No
2	Yes
course - What is your course?
1	MA
2	PhD
knowledge_area - In which area of knowledge?
1	Biological Sciences
2	Exact and Earth Sciences
3	Engineering
4	Health Sciences
5	Agrarian Science
6	Applied Social Sciences
7	Humanities Sciences
8	Linguistics, Letters and Arts
9	Multidisciplinary
university - Institution
1	Public
2	Private
program_concept - What is the concept for your postgraduate programme?
1	1 to 3
2	4 to 5
3	6 to 7
source_of_income - Source of income:
1	Fixed Work
2	Family Resources
3	Scholarship
4	Informal Work
5	Unemployment Insurance
6	Retired
7	Others
impact - Has the pandemic had an impact on your chronogram?
1	No
2	Yes
project_phase - If yes, in which phase of the project?
1	Project Writing and Qualification Exam
2	Data Collection and Data Analysis
3	Final Writing
4	Taking the courses
5	Others
99999	Data not applicable
enough_income - Do you consider your monthly income sufficient?
1	No
2	Yes
income_impact - Has the pandemic had an impact on your income?
1	No
2	Yes
Instrument:Resilience Scale
Section Header:"Instructions" Please tick the number that indicates how much you agree or disagree with each item.
(Question 1)plans_the_end - When I make plans, I carry them through.
1	I totally disagree
2
3
4
5
6
7	I totally agree
(Question 2)problems - I usually cope with problems in one way or another.
1	I totally disagree
2
3
4
5
6
7	I totally agree
(Question 3)depend - I am able to depend on myself more than anyone else.
1	I totally disagree
2
3
4
5
6
7	I totally agree
(Question 4)interest - Maintaining interest in things is important for me.
1	I totally disagree
2
3
4
5
6
7	I totally agree
(Question 5)lone - I can stay alone if necessary.
1	I totally disagree
2
3
4
5
6
7	I totally agree
(Question 6)proud - I feel proud to have accomplished things in my life.
1	I totally disagree
2
3
4
5
6
7	I totally agree
(Question 7)accept - I usually accept things without too much worry.
1	I totally disagree
2
3
4
5
6
7	I totally agree
(Question 8)friend - I am my own friend.
1	I totally disagree
2
3
4
5
6
7	I totally agree
(Question 9)several_things - I feel I can deal with several things at the same time.
1	I totally disagree
2
3
4
5
6
7	I totally agree
(Question 10)determined - I’m determined.
1	I totally disagree
2
3
4
5
6
7	I totally agree
(Question 11)objective - I seldom think about the aim of things.
1	I totally disagree
2
3
4
5
6
7	I totally agree
(Question 12)things - I do things one day at a time.
1	I totally disagree
2
3
4
5
6
7	I totally agree
(Question 13)difficulties - I can face difficult times because I have experienced difficulties before.
1	I totally disagree
2
3
4
5
6
7	I totally agree
(Question 14)disciplined - I am disciplined.
1	I totally disagree
2
3
4
5
6
7	I totally agree
(Question 15)interest_things - I maintain interest in things.
1	I totally disagree
2
3
4
5
6
7	I totally agree
(Question 16)laugh - I usually find a motive to laugh.
1	I totally disagree
2
3
4
5
6
7	I totally agree
(Question 17)belief - My belief in myself gets me through difficult times.
1	I totally disagree
2
3
4
5
6
7	I totally agree
(Question 18)emergency - In an emergency, I am a person people can count on.
1	I totally disagree
2
3
4
5
6
7	I totally agree
(Question 19)situation_in_several_ways - I can usually look at a situation in several ways.
1	I totally disagree
2
3
4
5
6
7	I totally agree
(Question 20)do_things - Sometimes I make myself do things whether I want to or not.
1	I totally disagree
2
3
4
5
6
7	I totally agree
(Question 21)meaningful_life - My life has meaning.
1	I totally disagree
2
3
4
5
6
7	I totally agree
(Question 22)can_do - I don't insist on things I can't do anything about.
1	I totally disagree
2
3
4
5
6
7	I totally agree
(Question 23)output - When I’m in a difficult situation, I normally find a way out.
1	I totally disagree
2
3
4
5
6
7	I totally agree
(Question 24)energy_enough - I have enough energy to do what I have to do.
1	I totally disagree
2
3
4
5
6
7	I totally agree
(Question 25)do_not_like_me - I don’t worry if people don’t like me.
1	I totally disagree
2
3
4
5
6
7	I totally agree
Piper's Fatigue Scale - Revised
specify_day - Days
specify_week - Weeks
specify_months - Months
specify_hour -Hours
specify_minutes - Minutes
(Question 2)stress_fatigue_cause - How much stress is fatigue now making you feel?
0	None
1
2
3
4
5
6
7
8
9
10	A lot of stress
(Question 3)complete_activities - How much does fatigue interfere with your ability to complete your work or university activities?
0	Not at all
1
2
3
4
5
6
7
8
9
10	A lot
(Question 4)visit - How much does fatigue interfere with your ability to visit or be with your friends?
0	Not at all
1
2
3
4
5
6
7
8
9
10	A lot
(Question 5)sexual_activity - How much does fatigue interfere with your ability to have sexual activity?
0	Not at all
1
2
3
4
5
6
7
8
9
10	A lot
(Question 6)likes_activity - In general, how much does fatigue interfere with your ability to do any type of activity you enjoy?
0	Not at all
1
2
3
4
5
6
7
8
9
10	A lot
(Question 7)fatigue_intensity - How would you describe the intensity or amount of fatigue you are feeling right now?
0	Light
1
2
3
4
5
6
7
8
9
10	Intense
(Question 8)fatigue_now - How would you describe the fatigue you are feeling right now?
0	Pleasant
1
2
3
4
5
6
7
8
9
10	Unpleasant
(Question 9)fatigue_acceptance - How would you describe the fatigue you are feeling right now?
0	Acceptable
1
2
3
4
5
6
7
8
9
10	Unacceptable
(Question 10)protective_fatigue - How would you describe the fatigue you are feeling right now?
0	Protective
1
2
3
4
5
6
7
8
9
10	Destructive
(Question 11)negative_fatigue - How would you describe the fatigue you are feeling right now?
0	Positive
1
2
3
4
5
6
7
8
9
10	Negative.
(Question 12)normal_fatigue - How would you describe the fatigue you are feeling now?
0	Normal
1
2
3
4
5
6
7
8
9
10	Abnormal
(Question 13)strong - To what extent are you feeling...
0	Strong
1
2
3
4
5
6
7
8
9
10	Weak
(Question 14)drowsy - To what extent are you feeling...
0	Awake
1
2
3
4
5
6
7
8
9
10	Sleepy
(Question 15)anatic - To what extent are you feeling...
0	Full of life
1
2
3
4
5
6
7
8
9
10	Apathetic
(Question 16)getting_tired - To what extent are you feeling...
0	Vigorous
1
2
3
4
5
6
7
8
9
10	Tired
(Question 17)energy - To what extent are you feeling...
0	Full of energy
1
2
3
4
5
6
7
8
9
10	Lacking energy
(Question 18)impatient - To what extent are you feeling...
0	Patient
1
2
3
4
5
6
7
8
9
10	Impatient
(Question 19)keyed_up - To what extent are you feeling...
0	Relaxed
1
2
3
4
5
6
7
8
9
10	Tense
(Question 20)happy - To what extent are you feeling...
0	Extremely happy
1
2
3
4
5
6
7
8
9
10	Depressed
(Question 21)concentration - To what extent are you feeling...
0	Able to concentrate
1
2
3
4
5
6
7
8
9
10	Unable to concentrate
(Question 22)remember - To what extent are you feeling...
0	Able to remember
1
2
3
4
5
6
7
8
9
10	Unable to remember
(Questao 23)think_clearly - To what extent are you feeling...
0	Able to think clearly
1
2
3
4
5
6
7
8
9
10	Unable to think clearly
Visual Analog Fatigue Scale
fatigue_intensive - At the moment what is the intensity of your fatigue?
0
1
2
3
4
5
6
7
8
9
10
